# Supplementary material for: Lipidomics-Based Analysis of the Regulatory Effects of Phytosterol Esters on Lactation Performance and Lipid Metabolism in Tarim Bactrian camels
Source: Animals (Basel). 2025 Sep 28;15(19):2827. doi: 10.3390/ani15192827 (PMC12523444; doi:10.3390/ani15192827)
Supplement: Supplementary file 1 [file animals-15-02827-s001.zip]

Archive with 2 entries (2 files):
- animas-3867755 (Table S1).pdf
- animas-3867755 (Table S2).xlsx
