# Supplementary material for: Lipidomics-Based Analysis of the Regulatory Effects of Phytosterol Esters on Lactation Performance and Lipid Metabolism in Tarim Bactrian camels
Source: Animals (Basel). 2025 Sep 28;15(19):2827. doi: 10.3390/ani15192827 (PMC12523444; doi:10.3390/ani15192827)
Supplement: Supplementary file 1 [file animals-15-02827-s001.zip › animas-3867755 (Table S2).xlsx]

## Sheet: serum
Differential metabolites identified from serum of Tarim Bactrian camels from group C-H by UPLC-MS/MS analysis technology.
Compound_ID	Name	LipidGroup	AdductIon	Class	Chain_length	Unsaturated_keys	Formula	RT [min]	m/z	neg_BC1	neg_BC2	neg_BC3	neg_BC4	neg_BC5	neg_BC6	neg_BC7	neg_BC8	neg_BH1	neg_BH2	neg_BH3	neg_BH4	neg_BH5	neg_BH6	neg_BH7	neg_BL1	neg_BL2	neg_BL3	neg_BL4	neg_BL5	neg_BL6	neg_BL7	neg_BL8	neg_BM1	neg_BM2	neg_BM3	neg_BM4	neg_BM5	neg_BM6	neg_BM7	neg_BM8	neg_QC1	neg_QC2	neg_QC3
Com_1_neg	CL(29:4/18:1/18:2/18:2)	CL(83:9)	M-H	CL	83	9	C92 H163 O16 P2	10.745577539469705	1586.14	157788.4252770289	146893.02722553222	88943.70113187568	164152.86859550144	103339.11030568865	94488.39711712372	87211.15957036578	92739.88408768328	166423.69421728374	204975.2955403754	125279.58247577102	111034.89257072202	150487.210882041	223021.3924206247	135968.19775519555	180750.3776693044	112475.50019223678	102275.07990024082	134226.14233390748	160293.50053545902	97326.56328460854	130452.40331270412	81770.0931743722	121858.83700815986	176478.99958393775	81026.07246571666	172648.79123355073	160350.56963570704	103757.22119797613	151131.2360039329	100992.83130129095	136958.289868669	143960.18521639227	124310.45810935063
Com_2_neg	CL(35:8/18:1)	CL(53:9)	M-H	CL	53	9	C62 H103 O16 P2	4.407000015445426	1165.67	81251.1694261894	70207.39513474584	83715.57706490924	80855.34649272867	13331.29065069148	19917.597557221834	65293.10844888043	76864.24586234106	10631.361938760825	13224.925384309332	6926.009048287738	17936.717534887466	25614.35351857729	9985.25906759262	16776.65509099966	12147.33765058947	13663.987703632238	15659.613524553795	12544.698821572336	12650.628797429717	11810.677588676406	14890.506467923637	14881.2760552275	11789.881095193945	5874.741585613466	16300.198121546662	17235.636326581945	9199.921698669643	17033.816921394806	12884.270492336029	22021.5057899587	87686.0307431975	86849.81320609164	83173.36580479074
Com_35_neg	Cer(d19:0/22:0)	Cer(d41:0)	M+HCOO	Cer	41	0	C42 H84 N1 O5	15.232623421421101	682.6354975299998	54195.594793968085	32817.07143920435	54762.73470082967	41770.378412112776	38625.46736180051	38563.772318125324	70217.8420422955	35875.35279340559	101758.52864164625	175041.95772136282	66013.70775645046	41945.459417602426	48449.4658920598	45751.21384875165	39199.86519013179	37967.38224751052	50176.780009944465	47369.165298282365	48571.406767621025	45511.2847033044	41026.76206352131	46494.5408045101	47973.2474329644	67128.69226042379	83450.70403930766	55536.88343274895	48424.81617885851	55432.384358788455	77896.9986305476	52472.07622886199	67782.76195040264	46313.1861737308	57582.10171976504	44070.223570889655
Com_44_neg	Cer(d20:0/23:0)	Cer(d43:0)	M+HCOO	Cer	43	0	C44 H88 N1 O5	15.599309523804688	710.6667975299998	8737.113775182654	10097.055320989532	11812.747855890171	7585.295471935865	7841.068157033925	7283.5363403432875	10123.587456520585	7406.707090991043	14268.47339067978	14162.366681884889	11165.536661134005	7742.615603715696	11159.388552174149	13061.345103175754	9091.376631013507	10788.903438815543	13115.453985999422	8926.705263502025	8013.852933685645	12060.808771704706	7529.98393664986	7829.509169732828	11754.776471766407	7730.077804011618	8468.564913450948	9771.181025644584	8833.362048171452	10689.591564668146	12143.306440028678	9806.907805569239	8429.744908219882	9631.72987852437	9787.496003155198	10110.269404046241
Com_48_neg	Cer(d33:0)	Cer(d33:0)	M+HCOO	Cer	33	0	C34 H68 N1 O5	11.345548036354902	570.5102975299999	21526.811051103774	30249.667812797656	31198.77025001749	19779.369776915468	27325.501715696384	19128.42039700521	25907.500700930246	24836.123607534675	47188.16413446683	18250.755954975866	31445.492242560613	17580.125715405098	20923.873485309403	24129.86731507362	21077.453419464386	20060.915056052116	26170.996316128334	29447.65453871129	22242.89248831594	22856.75677094306	18258.21159206535	17455.75518469407	28692.368831676205	19435.64265973511	20632.340487066132	21852.4324772015	17410.78838939868	19049.0110142259	21754.52697212645	23968.161821510905	20087.179555694118	25224.854310199	25914.38411024894	23468.87246857865
Com_74_neg	Cer(t18:1/22:1)	Cer(t40:2)	M-H	Cer	40	2	C40 H76 N1 O4	14.197417297710095	634.5779825299999	10213.337008751969	26845.309667535083	24376.453188949785	9835.192780585268	15928.401876921593	14126.94796574398	15249.170657124587	21161.340429025462	13201.691539982392	4138.152794164717	12913.056965618069	8937.56447210708	14190.595627311917	8006.735478272404	9675.041000004983	23140.687489150754	6461.810228496218	19029.56859125008	8354.329772900066	10208.49257193419	7953.446359114583	15495.518179604818	18208.66460367816	13618.031674993126	10469.722676062805	19435.7285185704	13161.038871275268	9481.967731300065	19746.09831931149	4497.439151530179	6291.011632626638	14198.9998682086	15604.771430564013	13430.57735448807
Com_91_neg	CerPE(d38:1)	CerPE(d38:1)	M-H	CerPE	38	1	C40 H80 N2 O6 P1	13.249257746445709	715.5759495299999	10330.643008238625	19199.351052176862	24614.828464676928	9905.301215986114	12693.868946116036	10064.022265157044	15031.054798205352	20170.401240920393	5654.352592744892	3464.7486493262613	4056.217406613019	30588.490139744987	10286.219136976248	6513.353286632523	5922.678462058196	15227.512845007239	8915.12629622965	5566.880555808383	14837.894162975157	5462.686746988511	10772.835570881116	35477.350436569155	6831.634518724454	10631.314369777681	3344.1375154967345	13971.988215750209	11922.694944859928	6642.102532111276	19456.290125958167	3687.7876284470617	10906.183966635434	15296.2623483105	12308.451097620657	12364.397428842598
Com_96_neg	CerPE(d41:2)	CerPE(d41:2)	M-H	CerPE	41	2	C43 H84 N2 O6 P1	13.539485738869757	755.607	6418.218732735936	8847.370759130372	5482.170048422894	6674.484175771863	7914.861771621982	4699.305538592539	5095.120240926656	4459.640202842394	5016.765898270135	2045.4490838537142	3808.182701610766	8053.940905351477	4399.174276814116	2843.342605603705	4475.425813591437	4603.035048768629	5813.287553901907	1920.9090466519526	7765.064187976766	4570.542444932073	4119.464633271864	2889.0425437825734	2108.7447781977685	4304.3481482508905	1298.451615482179	6524.749760976643	5246.177581092295	2963.712706016671	3416.016649514182	2522.2149063233887	4296.522377605679	6391.54611049126	5194.531511636571	4728.046127842913
Com_97_neg	CerPE(d42:2)	CerPE(d42:2)	M-H	CerPE	42	2	C44 H86 N2 O6 P1	14.354311450887007	769.623	29420.965839817938	41961.193342537255	40525.25306203091	24749.20155851449	35581.21433259273	29066.49168321004	44925.09842867958	32147.402214644917	31667.12758681471	22931.943907388035	31388.504791957617	35148.509308145156	22475.029999045175	19154.41769561697	26447.269916521513	30911.416430091605	34667.983846102325	33143.24605500808	35296.79908554304	24417.876256894357	37405.452357061215	46486.873368812696	29004.604705092814	25284.87701269708	25033.25494500005	41250.94045219323	30504.523014054947	20013.120196263793	50965.11900968912	27201.303966681666	29518.88500612031	30861.0014489354	30813.661985512554	29471.256222547963
Com_98_neg	DGDG(13:1/30:7)	DGDG(43:8)	M+HCOO	DGDG	43	8	C59 H95 O17	14.110530836705548	1075.6574785300002	54524.84690817343	37546.029534923015	48691.355494082345	34272.52485367286	40693.133459410834	57408.95714365981	54326.75983578779	53774.08875134352	30161.893536096897	48141.078751081965	32595.4394951247	39155.45699548679	37389.73940676788	35943.70506192326	29129.660810704303	26025.818866528138	42848.11735210479	42161.578271173545	37303.45320093522	47058.481551770405	39569.23202065511	46789.525009038014	51756.17188846754	29349.90669009326	26543.48404026791	51504.832596884255	39678.14021303061	41788.61749846316	44569.6927494911	38424.78864983279	52726.8554998252	45464.7607245063	41132.77207788209	36417.232211782095
Com_99_neg	DGDG(17:0/24:5)	DGDG(41:5)	M-H	DGDG	41	5	C56 H95 O15	14.12197089500979	1007.67	116622.81401940578	97111.00209091303	110624.84670302032	82705.84360923516	97609.28325207009	113126.32292032034	121727.33324655186	118576.16008968986	83327.21945349757	96730.51774250179	83218.62070980726	91636.75723522255	84026.78452605553	80688.40371087665	67427.91850749348	75105.56721353349	104067.36928602342	96390.62273787618	99875.43103691596	103414.9557651849	79740.78347497406	110099.94435665187	88076.5346895469	68194.6467771796	69781.87837195983	111190.88740719501	94295.45602841221	86377.73679592622	118106.12075050983	84509.79312676819	112190.33488595505	99103.7127397798	100636.00023583531	90549.55254052197
Com_103_neg	DGDG(29:7/12:1)	DGDG(41:8)	M+HCOO	DGDG	41	8	C57 H91 O17	13.389647987209546	1047.63	48738.80126818005	41341.1748783177	44102.44170850827	41316.49392680109	35667.92624025431	39258.14941947077	61795.946114236554	45186.84754543158	40018.2569662419	32194.52108113051	31175.208638715358	41350.87043403278	28146.639079384215	28556.320963630067	25881.406866548277	22879.662914470693	46293.294775117436	42336.380968655416	40449.89981002229	42748.70250208552	27001.66082551166	54216.60794011881	32398.0383110232	41455.90864523292	26405.424973325953	41039.021868560165	44804.800679648244	24541.545801230655	48992.51929289847	25483.94176340528	47829.009031394264	42590.8335058998	36087.93502430434	43981.53158424359
Com_126_neg	FA(17:1)	FA(17:1)	M-H	FA	17	1	C17 H31 O2	2.1838902901703827	267.233	59973.56750635181	56457.919932068966	53216.685580160294	46002.31851686139	44873.50437141971	58107.63437678613	63699.23024659095	74930.05166725146	34890.276381959884	69198.82452848784	51841.28945629373	36513.65522427992	47266.88975605425	42276.938520637785	39824.30907246395	37098.08118314954	56451.70639829901	47462.62120709064	47326.07891914998	77040.1599234402	51286.56707833771	38591.27238842362	47802.79944443653	46346.15445055436	36654.96156773207	52038.1486687881	50717.78656007486	45096.26369998824	55992.72698335592	42933.25647971253	46009.70266221299	45186.6306291661	44208.009695174514	40899.230436518075
Com_132_neg	FA(18:0)+COOH:(s)	FA(18:0)+COOH:(s)	M-H	FA	18	0	C19 H35 O4	1.3547129624037249	327.254	15217.857116047535	24987.911465114303	8553.327475479166	38374.58315574709	16313.236141549472	40756.41913901102	80389.83436881368	49581.07721414938	2919.7833961194992	5518.590647460865	36918.42129771671	11702.029928788139	24377.634910230794	32534.165426449275	14424.137282857402	11463.144583315116	14591.916625289754	8297.010816692833	26620.690546457357	11684.319875034193	39875.65717131281	6229.895911339993	8305.468327687395	18378.048249278847	9878.930241834898	52369.66106218362	7098.191060696438	17483.27368577857	6205.652510973829	7454.63081638884	13314.346222754917	24217.4203340048	25962.66803764978	21653.55600472721
Com_147_neg	FA(20:2)	FA(20:2)	M-H	FA	20	2	C20 H35 O2	3.414982227044857	307.26425352999996	71069.2850779143	91113.58775247929	129666.62003429553	76317.59473153476	113778.41667851752	102479.952088305	104337.73209491879	103046.62697960563	68090.92682438785	39772.22698008259	99823.60466361862	57463.87503013977	83421.53534045214	72153.86497298107	84297.37743146809	97833.25540695133	68770.87676569635	109512.29266048844	90911.49403303904	143228.144388379	94890.7217205057	42432.17521662304	78064.97246933375	80942.63366359379	109173.05798119711	92608.50365456268	115504.92572307988	97927.04476649303	82893.56838119403	66768.82442078755	75909.56854990334	85700.8916713998	75178.69115059452	73109.88386120443
Com_148_neg	FA(20:3)	FA(20:3)	M-H	FA	20	3	C20 H33 O2	2.382440753106236	305.24860352999997	336850.63128910656	375054.4539590663	439047.2870535314	294716.5477119901	281983.42835657706	284175.23118019215	326472.3155499709	516926.51695465157	289981.12975888094	269463.22451911226	357204.2785363006	295620.68076546845	240603.14919279507	234621.92893789816	296279.45949005295	359156.9375018833	381854.8594813064	476422.6420521161	288774.9885812576	397266.9678891487	348511.9296726913	426723.5901314313	459275.91978376877	235800.17660637628	301428.57211705454	377942.7143935931	364400.24810065626	390123.04885338095	307752.8223792093	291661.998214566	300666.22061126464	365585.316458168	353752.6858806968	244238.09811569168
Com_158_neg	FA(22:4)	FA(22:4)	M-H	FA	22	4	C22 H35 O2	2.6638232857798494	331.26425352999996	49908.44449489449	65229.285329702965	69324.58416105469	39447.1016289838	32206.093833257408	81486.92630236047	33429.43027887297	76056.5585184148	38367.07883841271	28196.72876196495	51380.761084769816	35195.782004205066	35470.52814277392	30974.639272472195	37743.0672819084	41247.76184788018	65180.17603361326	88188.59934617067	33733.89911114428	43917.18905729618	49125.20679805623	72392.12177509636	80578.39978294677	23946.848581774782	40873.93768115897	57036.94813153443	49434.29829155123	52157.649641911215	50941.17444224749	47267.03658182284	41349.8636316171	50468.2841831119	51287.516397090556	45834.36747188071
Com_159_neg	FA(22:5)	FA(22:5)	M-H	FA	22	5	C22 H33 O2	2.029282732506498	329.24860352999997	38173.574292790385	41130.04630439339	55315.378031067594	20773.192251670476	35232.10718914039	56477.29669697798	68281.58978267288	82450.47778189073	28356.96364504312	38678.69965108227	49556.81459750044	28973.15017231681	24844.2519353119	22340.61282868687	22157.701918594	23066.684214786907	54483.80348954672	60660.05942950685	32290.415302215235	33668.097935982856	29342.25312750739	82610.02059644154	52992.468945803346	31264.76589056913	30040.34337597397	32140.9588802049	21991.502283643615	49173.845733439004	61262.07220531968	33276.207744116175	51991.900484521524	38865.0724243919	38178.35954809201	45607.846339481766
Com_173_neg	FA(27:3)	FA(27:3)	M-H	FA	27	3	C27 H47 O2	8.544699837916424	403.358	59834.008334015314	53143.04236510902	42995.96337090752	51688.89194696673	61748.24947662143	52195.742714108426	52770.360845400035	49107.255697204215	98956.2289730504	22053.97387379303	126388.35734460529	28129.122316286503	49665.180396789445	39352.665644384324	117773.72842810409	80145.93845731727	84019.44240856591	70034.43074363988	73434.34468205256	62820.215030661064	84532.10870950566	39436.766818037584	72699.31046942029	63914.39008059413	55803.52229666085	93216.06964728465	85053.84860464849	96716.15427925944	48379.75471724599	128480.9433878368	63341.813369116186	70452.7030410506	71463.18809960014	66667.32759285529
Com_176_neg	FA(28:0)+COOH:(s)	FA(28:0)+COOH:(s)	M-H	FA	28	0	C29 H55 O4	10.329776591509475	467.411	7123.457780274215	9830.656008251424	6184.157401780298	12902.209870449222	9928.211442174601	18389.57802197453	32155.991579007507	22188.354216604243	5930.519202204739	10033.925361606303	14489.544925367654	4882.102734777866	19162.65838267727	6302.20577309979	17173.224171882277	8682.039669859583	8555.615557963547	8690.475049358944	18074.13890816736	5957.981071819216	23433.054099222485	8934.944108525258	10058.329309971818	8706.334997741897	6376.2488619714	4631.761676657498	8889.561370497693	10096.097526259871	5237.932945559285	10172.300434628356	8919.058853075512	14531.8003950085	12294.91345348036	14206.168313815704
Com_177_neg	FA(28:7)	FA(28:7)	M-H	FA	28	7	C28 H41 O2	7.803881529232538	409.311	10518.053870450109	6562.22612648856	9928.86949557433	5029.687991182395	18742.925991527864	8515.705497423705	8688.947565210448	14957.304008860101	14608.929712186971	19737.44282518874	12456.465652370023	17486.880705894746	14398.612755276832	6500.505215321664	38318.89571160524	21868.990957208844	19889.33074700829	16972.402297128458	12163.04912892154	18792.003426854404	8167.64386914999	16637.93896414912	39142.55605317612	18277.318824822534	8819.105853960045	9772.7260415513	52260.582084469184	8519.068251358842	17130.458911127105	30478.398430855428	41114.10197981721	20597.2716864239	21641.15606874951	20179.85333675569
Com_183_neg	GM1(d34:1)	GM1(d34:1)	M-H	GM1	34	1	C71 H126 N3 O31	9.2797797746992	1516.84	4863.897425401569	7500.131350654172	5047.107642222901	5440.744412762768	3990.712272139021	6356.791778636143	13340.78161668374	12681.231868893985	1685.266731371223	5268.592037371783	7457.549236680127	2338.6599226112526	5083.391990673161	10316.86316809621	2996.004723780249	2593.327240357419	2754.5283452355334	1913.95233532673	6337.84216406342	1775.765856121185	6470.35839226236	5687.749177667967	1853.2562882223717	4716.0327094435515	3939.1392340320876	13458.036431195698	1727.574103031886	2466.8689426932924	4865.371778901707	1357.6200633167866	1445.3886723663065	5413.40441498428	5279.308550585121	4590.431307628426
Com_191_neg	GM3(d38:2)	GM3(d38:2)	M-H	GM3	38	2	C61 H109 N2 O21	10.724599906773019	1205.75	29717.20120145088	30555.78593980423	43248.73601566451	42333.11804649068	34814.34962026952	34675.44066459109	49272.54077545385	55364.34518620912	32405.97309663377	20590.926918084228	31278.04416716474	30476.236196551723	32868.88471759541	33317.676209257166	34272.818512288395	45529.1137974558	30015.706691298197	29055.23040853942	51999.38037604951	23523.64264136173	39980.482772250194	34247.27201295231	38272.09723644916	27308.033551150293	25322.013969233227	57032.04727589569	37220.99422286586	31781.007514699082	31858.814210167355	22001.003881754717	34381.853909479236	41363.2210954565	39178.83677384784	35311.44463990965
Com_204_neg	Hex1Cer(d18:0/20:2)	Hex1Cer(d38:2)	M+HCOO	Hex1Cer	38	2	C45 H84 N1 O10	12.165395375605133	798.6100725299999	18309.651089319326	27859.548766673022	19581.485540491383	16973.325504332475	21108.295010903752	16019.40624145883	31351.17895487711	19172.109636885994	28097.510539843468	17229.867868701454	18891.34174711832	24839.502447918818	15715.783941021642	15478.174378732872	17856.14550911248	32827.571673179074	17519.384354786096	22067.218018440286	25216.1452478808	17231.515200630995	13123.675771381018	22193.70159883202	21311.11458121635	18587.36728384325	9445.049721156836	22292.854200014102	25258.701979962476	12435.983341138864	7920.096314271091	11176.395654517684	12071.433982840266	21103.6478026641	21714.98510278571	20931.546102220364
Com_221_neg	LBPA(18:0/18:2)	LBPA(36:2)	M-H	LBPA	36	2	C42 H78 O10 P1	11.299527996663285	773.534	31579.464351472026	21451.282806928728	26547.794940977223	40868.92456951023	27795.53777092705	28700.482240081747	38409.82711333812	21852.788007303254	23882.124960993635	30428.02632926534	37134.5689630247	30102.074346010904	38326.862567618664	23192.282356896212	31628.382834717686	19901.791551316306	27894.290623403638	30384.13404675059	46459.37188300739	13013.07646002609	42592.53744083035	22111.28276053977	31272.186855173226	27926.861576783933	35478.831856641096	37023.42308231575	45935.79151841232	53765.5108436769	34953.25703750541	35810.189350287066	39370.18644516652	32908.3713762245	31615.577190212505	29940.34826783678
Com_226_neg	LPA(18:3)	LPA(18:3)	M-H	LPA	18	3	C21 H36 O7 P1	1.6189036508485675	431.22	29450.4107026316	19871.32237802861	16616.28937996089	28512.524482861856	20051.013155423712	46130.92845495098	115576.54666625401	68104.44686158189	13085.13210225765	11022.432873495212	49055.0437529657	11323.85060646739	19498.19859223211	20316.76401603042	11748.939297337964	19457.032106416525	18030.132087783186	17309.794602494934	26562.086543448495	16540.637623417904	41116.329894563394	9325.622318201467	15445.729847015271	22404.243114785797	15385.793021000702	64671.06149192687	14600.706685802788	24337.986749999334	8190.881053255384	10828.934001223173	28925.09658928382	21537.045497889	23915.61792103594	19529.424875194327
Com_227_neg	LPA(20:4)	LPA(20:4)	M-H	LPA	20	4	C23 H38 O7 P1	1.9516000392255657	457.236	106306.34441907154	79045.1934644081	93864.10405298788	68566.53982684179	72244.36461585967	178578.81141409214	192455.0095359729	188003.52824559718	49730.794292389415	85106.97370823036	25834.988818734335	73343.60112495392	65249.26543813172	71615.3585943255	45298.39512311772	66248.3760787966	114102.75271469529	13039.044466812224	73659.51154778055	82127.5550416594	158338.88991347564	91831.68187232915	114278.78271350337	53874.58476453671	79166.32561171506	208532.76300524134	79901.14095684724	113807.1768382644	73086.96941292759	71922.49811628346	93315.78914680958	88609.632720603	92717.74327081602	64199.63826191381
Com_234_neg	LPC(16:2)	LPC(16:2)	M+HCOO	LPC	16	2	C25 H47 N1 O9 P1	1.6850763847594492	536.2993955299999	48474.6379987363	51431.26587262583	59541.64059005081	42370.77381879343	39048.87653139358	74085.78985357253	49864.750177258815	146184.76858053115	28617.332149269118	59348.86136400182	36604.83802141072	24983.805505589044	58267.462040701415	48125.78845396166	33252.81935940528	35126.75601173145	64944.15360274088	43950.8134026128	42884.935274474716	82901.7827608775	51749.757630383625	44953.97481038229	57519.128817787605	34259.75748507226	48278.78961450304	40434.85918558252	38401.45306192004	39128.031404933965	26111.686880647194	44667.50577877417	45181.83916096205	37188.7591570676	33865.708972967484	40255.35305590184
Com_236_neg	LPC(17:1)	LPC(17:1)	M+HCOO	LPC	17	1	C26 H51 N1 O9 P1	2.178214055372893	552.3306955299998	971962.1287809253	1028522.3782921616	864367.810722145	699940.8845485967	801108.7238317063	988936.2751063142	1164638.1113857394	1244952.865662754	695386.8702541022	1060201.4582970368	851027.5689287974	639315.5550769075	753468.5388063744	691505.303549317	696702.7902082235	795393.2213777961	904964.0309026833	781683.9498363149	785071.4683284569	1274745.0627531891	965033.8458964628	626281.0908220464	793437.6689651223	801204.6989356785	634953.2785329655	809390.4461082707	861699.0856128566	940609.4405486691	956155.5201369174	766501.8856039599	939108.6810766632	859294.753232717	838106.399880556	782996.6435817723
Com_237_neg	LPC(17:2)	LPC(17:2)	M+HCOO	LPC	17	2	C26 H49 N1 O9 P1	1.6590479333417878	550.3150455299999	35145.47926512834	45153.93888657122	40233.15011242807	28540.229622630814	30694.867527844362	36551.77556163905	50775.341803204916	48759.591302610716	33456.27969332247	32764.301501073372	33120.33864549371	23277.09787278396	31513.801531172187	24171.028377571733	34950.50587130681	33182.8771652294	35758.44520432068	35314.000756558795	32154.18129937516	45216.187930695676	49972.762107004426	26167.676858899427	34835.35460173934	34419.128562968814	23065.915461410128	40166.418015844385	30702.47620111287	29510.209295166216	34157.34405717829	33135.152437233504	46374.80161410478	36668.7155225153	39952.1854044915	33680.32748768318
Com_246_neg	LPC(19:3)	LPC(19:3)	M+HCOO	LPC	19	3	C28 H51 N1 O9 P1	2.2388733512279666	576.3306955299998	77291.89019578008	83941.64928769878	115958.19805149642	64282.35552179669	95245.96112441286	110757.17246294636	118988.4123335379	135605.00487829748	63333.11393778018	77335.76407756601	105590.49540778266	70441.66207923334	71118.44843649204	77590.87244875207	67597.09644711275	74318.94894139661	81969.37190240336	88135.02089629363	79672.3538119088	138361.95519297168	93241.94009129361	73073.24602470477	82365.37042503298	105260.67124392316	66344.971988978	81686.16490850342	71380.87143973054	91516.90946447811	117522.71647890037	60880.13797679667	83892.27824319295	88996.212957076	85572.9991742794	81253.68260376851
Com_255_neg	LPC(21:1)	LPC(21:1)	M+HCOO	LPC	21	1	C30 H59 N1 O9 P1	5.701485466470995	608.3932955299999	7783.410602145289	6182.804020156546	6018.301463620197	5734.100050356833	5225.930937919989	7854.816574286952	8897.504421382071	8249.401667136091	4697.262997651816	6839.234142042459	6263.043841136681	5257.36137430252	5862.302819670339	3712.6182239102013	6184.6492221392145	5629.676924460519	6324.435659680388	6110.882361715137	6220.864792666722	7583.550324125293	6016.957144999364	3786.349671617371	5807.156528290105	5509.864225619841	5205.270106352163	6323.627234177508	7227.405970508402	5758.389736441216	6399.51382652117	5406.981409196048	9003.472311431384	6181.96529335011	6225.899127022122	5129.52965916317
Com_257_neg	LPC(21:3)	LPC(21:3)	M+HCOO	LPC	21	3	C30 H55 N1 O9 P1	2.979610237847578	604.362	127073.39549092048	129578.77735096891	140061.30451813876	62521.346987338606	90515.16253074417	148433.2911007772	83773.3738567852	190618.45483618055	61676.236496688936	80090.73285191106	123043.2422904879	69231.35058376702	79663.54395133916	103705.26829239649	64387.90992324825	75151.81994729824	113629.11366687759	113885.93108778023	74049.23327116913	168390.58334334596	103121.54759700374	88862.74617375941	107364.82577242643	78590.98116832528	74390.92045340115	90380.22388405347	77537.03305283433	135690.0075843029	145639.44190733187	86406.10840645683	92552.73651937555	91491.1762859121	103389.7381303962	98769.79852448188
Com_259_neg	LPC(22:0)	LPC(22:0)	M+HCOO	LPC	22	0	C31 H65 N1 O8 P1	8.891732704563081	610.4453305299999	8689.137869185046	7982.644454708525	10627.896954037993	5594.985699187288	8567.548432569129	7103.987526666085	10959.512067430518	7579.779330385595	5350.178718405511	7759.716155059198	6328.254462172785	8105.717476902058	6789.43252279047	4389.308775761382	4876.786405535787	7181.8655279528375	9734.65890411787	11063.273352991502	7898.240212374106	7724.35448722316	8368.276131992814	4063.274169605926	9514.82672221559	7228.728091942268	5379.680449127994	8252.112166940578	7157.774968635754	5315.358446231655	7819.688383727982	6051.286529449133	12067.557286361185	7817.59949879195	7898.834178678194	7726.322314102831
Com_274_neg	LPC(26:1)	LPC(26:1)	M+HCOO	LPC	26	1	C35 H69 N1 O9 P1	9.387806394809102	678.4715455299998	19291.892560213404	16301.528955140015	24206.897426798525	13688.803911377316	18205.908324173524	25541.109530959257	28773.359902135988	16437.31399720235	13622.181054659575	12420.579301867447	21851.460674863425	12347.068497548376	14679.458416787476	11081.745245091432	13942.920388305707	15995.441800277777	13166.295821435267	16273.926741353655	16776.649528788057	16318.474766102352	17655.842134713694	11569.839648310895	18089.324888472962	18008.668889740227	13505.686389152817	17550.786679266475	18106.391621230094	12504.508316764202	15995.213407166333	11205.819270425009	25075.40191949832	18411.6530487026	17110.398559833935	15613.365797353032
Com_275_neg	LPC(26:2)	LPC(26:2)	M+HCOO	LPC	26	2	C35 H67 N1 O9 P1	8.123182957045989	676.4558955299999	13146.07162477904	14115.239571967933	18636.904354751157	8134.373000361263	11192.797645252876	16493.635124802382	12596.264827953866	14104.746505718307	10014.54166848682	8640.432890489528	12445.915974588843	9254.585381374454	10704.773995717227	7120.677144110848	8435.28273719106	10754.51219381327	9217.120548702767	12289.280779399862	9560.364934885947	13583.544498937285	11300.34057513795	8465.362577919423	11165.27198626194	10679.661913574499	13029.064259020306	8595.010309732817	11259.595771299013	11943.009546949588	13767.419235302756	8737.42781708903	13978.797819400123	11658.9182612928	12494.928896199615	10283.203039774478
Com_276_neg	LPC(26:3)	LPC(26:3)	M+HCOO	LPC	26	3	C35 H65 N1 O9 P1	7.409263074054414	674.4402455299999	2940.22789652392	3226.0326511898884	4962.043988410974	1932.3745200273486	2807.9231847420842	5080.261076596802	3139.924613372072	3220.281909405324	2016.149753920445	3054.6603359320284	3496.8592923672854	2403.1501314866878	1617.647892845271	1909.9157818075098	1040.4153014018657	1853.6237278985193	2410.5881077913377	3099.2249625985205	2062.1074656863607	2548.984514638843	2503.6093905024404	3020.732474370669	2649.2429407157156	2580.0398897682308	3514.281522266331	1509.4994521386072	2805.2093721836013	2468.364734758632	4877.439922591852	1816.3244493030097	2886.0974171627586	2544.63983931541	3104.691299801543	2594.458811794147
Com_292_neg	LPE(16:2)	LPE(16:2)	M-H	LPE	16	2	C21 H39 N1 O7 P1	1.659301723586988	448.24696553000007	9013.097953141203	9030.136036791355	3731.131982401525	5586.03935845851	5506.7035150509855	11599.272112597597	7343.3441671725295	14506.753927014199	3180.8314370949156	16787.580511990807	10615.115309407796	3733.9808595318277	5929.841623663162	7825.085876099204	4875.4192356252615	2631.4293660241983	7562.648178926378	5402.275463193641	5085.136048213136	8746.976632900565	6378.847466326558	5134.19405332459	6781.095807224447	3228.66530041636	3662.8872394642644	4011.457880539832	3305.6614040567188	8212.287866484236	6508.500222594124	3904.313224573919	3279.4430596805882	6524.20229807443	6007.9729465381215	7194.067724873023
Com_294_neg	LPE(17:1)	LPE(17:1)	M-H	LPE	17	1	C22 H43 N1 O7 P1	2.291324128282146	464.27826553000006	88354.16273870372	92161.32199962661	67095.5984372036	62394.41179961997	58059.54168754737	91485.29849479301	87283.73010883518	137600.14634193302	58754.8055132908	121365.08261632762	72827.27854725464	46760.00803207503	76342.0274140457	71588.8042669968	55023.384919722805	61115.761765482435	91951.83573299114	69158.51809210943	66710.15136663588	136014.41370622753	84426.69305357194	50024.78516759118	63827.77064834379	51654.30760890088	50895.133741014186	67098.08479550664	56354.5698558735	93942.07837898583	70141.723251675	58873.72329118832	63261.82723172087	69873.6916254241	69530.13930953605	62448.79684817634
Com_300_neg	LPE(19:1)	LPE(19:1)	M-H	LPE	19	1	C24 H47 N1 O7 P1	3.700815139673036	492.30956553000004	20035.381162268517	18057.6508174369	10016.550610631664	12921.706925626917	9190.941658522117	18243.62974682155	13955.838602054193	15864.405551367883	7409.5295269743065	16792.508887078722	13082.46962861875	2456.8487914762068	14651.739540310027	11059.920467006732	7998.862341413042	11195.28314387991	15845.769062203328	16809.46558082563	12543.696406197709	21789.716928999416	10225.039598722024	7473.0875216048025	14199.163259608671	6920.486782044331	10461.766291853062	6288.690766676728	10140.014553350422	16770.559362414933	9765.807062446736	9885.631795435975	12226.3937044517	12942.5484957737	15666.140462148258	11544.97291442501
Com_319_neg	LPI(16:0)	LPI(16:0)	M-H	LPI	16	0	C25 H48 O12 P1	2.090899871644008	571.2888915299999	20811.851833333858	19206.251639422597	19244.692389898315	27595.58053822362	16613.205323625796	37755.00218067004	55498.38693622812	47358.181763226436	16411.94538985529	20508.30958242867	30240.8409016631	13783.808565621177	17839.005978018304	28031.949625912057	11382.225272067417	17795.12623531266	18235.891340794995	24993.025464258513	26498.470870959194	19815.637304528318	42840.112894510356	32438.929532258582	17771.170161682563	17524.170161812104	15632.358001886858	37366.89792373068	12289.785402373653	21613.977212034006	19098.646241035185	12124.808629019171	14917.671323499539	23628.9755949007	22713.85581046446	21284.566651223715
Com_321_neg	LPI(18:0)	LPI(18:0)	M-H	LPI	18	0	C27 H52 O12 P1	3.4477204640076593	599.32	108004.57989633825	125735.80671404662	102280.86109058729	129112.18844030878	97342.96966470637	179801.19590220833	232112.61336971476	155439.98523374833	101660.66414245954	82801.63973941078	144675.26134142405	75531.20616810395	95234.45338016567	125562.01793864915	73536.44933100324	85122.5950541946	102169.4478084362	94672.31988623185	146331.2884822182	104056.6234875985	152263.13696066508	91552.68957161343	89236.91083359873	90190.97258604274	76167.59238939371	171258.6713097638	75105.8549169624	102545.7412797831	91466.32289934883	79659.89956391146	114005.58307105482	122149.112690601	121721.15663859321	110730.4972945951
Com_338_neg	PA(16:0/20:3)	PA(36:3)	M-H	PA	36	3	C39 H70 O8 P1	11.034543622553743	697.4813815299999	5995.0691509102335	4308.85622462924	4316.1312712520385	4186.088285523341	3311.4421352615004	3990.339474476305	3508.8277416008214	3147.8527228023017	4385.814565205501	7855.326944000093	4731.007955226322	2583.209265830042	3781.4972025781317	8018.261628057141	5152.386666307829	7754.3818048384055	5346.302386877908	4688.631714951263	2765.7254547869284	4006.6280918953526	4856.113123345263	4943.164302466982	5342.542167630218	4819.110352195301	6070.393353027639	5204.908405102331	5596.666176496704	6227.6516545630975	5755.359748904212	5104.555814381273	4753.0059785591275	5276.47679232387	5261.3374594518	4355.0997845699985
Com_342_neg	PA(22:6/20:2)	PA(42:8)	M-H	PA	42	8	C45 H72 O8 P1	9.076842811848174	771.497	73099.3602625104	78299.33367014368	105563.02166468762	98764.90266305089	181892.2475201584	196908.53079121537	154825.55859481683	175416.15903635067	95884.82015179229	72894.00335229597	313045.61408658023	201943.66968108425	223942.66305097105	277014.42411395686	169448.90129590343	168190.98060654255	180059.7419708491	97924.0883564228	241960.65128649314	175000.98730520086	350374.67847843654	179644.5039097987	143380.0807848713	172785.59903996452	145221.71777277952	286501.6428133828	114021.38819394073	239786.9677393699	307332.8418196614	240978.47731441035	144215.01772595852	64153.4156432205	61481.10407502646	61434.958940366596
Com_345_neg	PC(12:1/16:0)	PC(28:1)	M+HCOO	PC	28	1	C37 H71 N1 O9 P1	9.427812870324894	704.4871955299999	18557.75030455253	16943.385108359707	27731.122159226175	24211.345231592473	26504.944340204904	17954.667824159373	21721.63750835603	19509.705571298055	22120.053527758293	8248.97934645983	15434.40379681955	17394.486185457994	17331.716673368323	20321.02335690098	22362.496548347168	19663.00506370161	23645.500910836294	14827.288775710862	14272.413516004579	15749.178832580717	12543.744278937535	9150.777750606201	14135.960260975977	21216.25295087473	14089.997290121626	16602.223551527637	18182.128764624347	12312.904693293283	17563.103412342323	23830.199305989256	15476.052568813513	20884.354562482	20024.927554001108	19314.223618858396
Com_349_neg	PC(13:0/16:0)	PC(29:0)	M+HCOO	PC	29	0	C38 H77 N1 O9 P1	10.476288938187327	722.5341455299999	21510.557838299956	18639.794410930594	14335.72357810241	16922.573250264464	15662.680298687728	18099.91903763725	13530.729605596196	22054.127896229722	13503.632700017806	1462.4344524932108	11744.287070593171	12806.886982556785	17202.151580789287	12352.689424232445	12572.551112116364	13315.41341002958	14598.964935067355	10941.793615392173	10029.255388289273	18408.609524384385	14648.601291477113	11594.953744578082	17629.15682626194	5443.070266422327	10539.136991339266	9947.646254911904	16242.561559832733	12736.890375085117	15972.405498610802	10696.993044158682	17502.81050799785	13055.8120138222	12517.465721375107	14618.671538398152
Com_362_neg	PC(14:0CHO/16:0)	PC(30:0CHO)	M-CH3	PC	30	0	C37 H71 N1 O9 P1	9.428139884071435	704.4871955299999	20038.84411211403	17150.8185972565	28208.131700571364	23302.591967017022	26294.221230104406	17990.385785533428	22201.896574997587	18806.174165295048	24993.629878287364	7493.39962373765	15214.730809650155	17031.818323113457	17816.439943874586	20998.530454321804	22605.531784522962	19728.02037385508	24750.024596056406	14831.218572842658	14335.662082123736	16735.09261604957	12566.019189777144	9126.253531357068	14143.727554666666	20436.02960133804	14090.333614093292	16613.804203282787	19618.486092540123	12275.475511446302	16195.174410138363	23809.637007579626	15554.722524193026	20861.8085683799	20021.35956301607	19298.267597420356
Com_419_neg	PC(16:0/22:2COOH)	PC(38:2COOH)	M-H	PC	38	2	C46 H85 N1 O10 P1	11.01441504720273	842.5916605299999	95447.83825794405	97694.46831393168	79271.40408003016	86645.14670049926	97170.71749760257	71708.77195528192	70749.95737602467	95039.545310883	95659.53850732135	129042.78368655314	141384.4841113457	85503.99907429393	85833.13070788648	149354.23958080568	117327.8245187402	102679.17436733955	95839.4508697596	89063.30831830081	93940.77048847388	92893.39095735711	75752.7784784833	111244.044128971	82546.36769274077	107286.0586251406	110390.50252591699	111672.74890555743	117510.015103882	102697.08722564507	85244.24067005499	97794.42768740532	84735.5098961194	89258.0291370932	83578.20124159337	79623.91951868904
Com_443_neg	PC(16:2/18:2)	PC(34:4)	M-CH3	PC	34	4	C41 H75 N1 O7 P1	11.629435337955405	724.5286655299998	82531.39369331079	79519.34496978435	73438.70326877691	68925.14507248384	84615.74582174052	42945.83800267933	62136.13619037286	72242.7207461931	125809.7097258052	143462.59682625736	134808.20386822915	57836.14244817052	66574.60973405006	55363.89990000292	113881.60847487416	72923.49097788689	101151.84786716486	86343.05370324432	97791.63848586872	63773.67008260033	92076.2850626873	91134.12806597416	86697.65533618814	49346.14653145485	101200.66909441854	69322.34898710196	65899.64002410947	62573.2283684346	96703.03042242772	76619.54886492885	66787.80611620127	74867.2638423082	72390.01557025216	75826.97746455715
Com_446_neg	PC(16:3/18:2)	PC(34:5)	M-CH3	PC	34	5	C41 H73 N1 O7 P1	10.54083833044166	722.513	136223.03290289547	209822.04404684377	158349.33296430414	173945.39590630293	311866.8788391181	100803.30040785442	116341.79191612737	165612.30282309052	461033.1907236625	155350.18854209018	435886.71189714933	173339.24733771075	192282.20863807667	203442.13902160362	392589.16197076254	225800.60520655563	264316.6391999188	196351.479615632	297203.326363671	148420.44690751092	347019.8197099066	253121.76220023388	199849.46950370487	103638.19462939628	235874.1488298421	155685.15371412822	186772.95437933673	123193.3390560565	140381.80149045537	279380.7828557764	116699.15340368905	187630.535199463	189380.93479468027	173764.01214470746
Com_447_neg	PC(16:3/20:4)	PC(36:7)	M-CH3	PC	36	7	C43 H73 N1 O7 P1	10.430142786791269	746.513	3845.681976356646	4042.2279644640957	4394.058229153222	4707.492992942106	2967.996556387131	2168.5745588483173	733.7983435951497	6256.6190990413415	9128.547793047865	28436.347981538023	6711.002533347145	5133.816985977411	4438.409224608981	3263.396170805228	3750.9956737247403	2777.0635080404786	5451.8143163107925	9006.766111907978	5986.157483507509	3667.787816609222	5432.774879400596	8447.974429337773	9617.602658805006	2176.684926781285	9439.583835185133	2342.859971766285	2973.4573559480045	2031.8663722715085	4362.715697790269	3867.5753764790893	2263.4452196515554	4974.20271151494	5433.0499461388445	5378.2205885414405
Com_460_neg	PC(17:1/20:3)	PC(37:4)	M+HCOO	PC	37	4	C46 H85 N1 O9 P1	12.49474672564406	826.5967455299999	33157.79152568722	33143.2968267507	48401.472539506205	9080.099819923296	29582.63193480484	45878.462451412	22228.34866406104	55783.423447655594	9784.608447242259	15261.07354719499	23369.45306999323	28242.57065211747	16756.436944958023	9126.850470984806	6107.167737457978	2086.4033179525554	13862.616122693722	10052.51565162617	10348.391407583205	23799.132602543665	32454.610642446296	37716.31887449791	14652.743528016903	20498.197559130887	7893.6746663854265	12663.109335147365	8944.642010430594	10963.113400871676	104143.01124574017	6873.0714363226625	8793.038870448234	30997.0959978349	27035.406873645446	29724.812782965186
Com_462_neg	PC(17:1/22:5)	PC(39:6)	M+HCOO	PC	39	6	C48 H85 N1 O9 P1	11.55423079115359	850.5967455299999	10392.61380039316	4580.415443891347	8732.031974476608	2847.0650739176895	10464.37893099246	2983.1239844314705	13171.854172704485	11369.393684376684	4402.384540825096	11788.465112715583	20536.000585770507	4974.238922951628	6001.6348507272305	4732.7222230172	3489.4885387985214	4354.71168911277	6004.564241317348	6232.100962009152	3748.838719479804	4436.6112470535	13071.692985414773	2020.4068382309308	7327.5694755456125	2365.0871840170907	2759.6414417027545	1848.772943240706	3104.2883989418106	4406.191491714682	7486.635822034201	4027.227328093348	5784.300693389149	4963.53478638152	4159.614372390462	3892.262160575235
Com_484_neg	PC(18:0/21:3)	PC(39:3)	M-CH3	PC	39	3	C46 H85 N1 O8 P1	13.079655816593082	810.6018305299999	44187.72882909639	40374.498765657176	33383.066279644365	36128.83376976447	32189.305184647765	31642.08702554631	27165.228045645214	26328.928454400448	20347.437677023332	24509.755774249767	28353.933974708183	16438.873945838233	12310.406412892675	28913.621542239467	21024.056382512666	27112.399572705453	31220.1795545635	32161.890654409777	36278.812233230274	44851.46424772329	27138.542977348603	19692.63466319947	26687.096415716664	34214.46472285916	16700.17589347774	24824.20767553295	28196.296164759482	49508.88345676882	27636.421614866857	33416.53388396147	23071.16805662324	32573.7705549356	39777.42427269428	36191.862274900726
Com_512_neg	PC(18:1CHO/18:0)	PC(36:1CHO)	M+HCOO	PC	36	1	C45 H85 N1 O11 P1	9.092997640418163	846.5865755299999	4711.689654625002	5365.956618314066	4629.840101059419	5958.806612165504	4439.769304124298	6317.735914399499	2875.636533401265	3766.9726298444994	7865.343654814904	4633.377780957678	5365.4382502952185	2959.6135777315726	5404.73141532187	8576.559192793826	4316.199957732335	3905.603533997692	3542.295673128988	3318.879365175341	4940.391090968973	6667.415682735464	4831.432546000304	8325.036599703577	4586.398669257367	6687.7385860523755	11520.81325040472	5354.898980875838	5625.935390378729	3883.6784981183087	9554.856908285077	7902.36431948142	5364.886568309174	4959.10422764709	8153.282494293174	10175.370297431338
Com_516_neg	PC(18:2/18:3)	PC(36:5)	M+HCOO	PC	36	5	C45 H79 N1 O10 P1	9.256337968810143	824.5447105299999	264864.07288904267	232345.89952002943	185420.50015135936	318649.52202005475	203214.33971813635	173657.1460968598	219440.51323794408	168823.28123241905	293553.81556600454	206996.3578993041	245894.63065099585	249585.86219948763	339304.7724924794	439188.38833588554	318369.59171885595	299389.7892738594	168421.13919702798	174832.91711428572	390153.3186146415	238890.953936317	207084.10127684323	145478.3938240012	171221.09294665765	268213.282276916	293773.6530467924	215051.21304839628	355756.64412187	229800.9007004518	142594.21530134307	248681.147711041	292490.2634495751	257745.131464873	262665.4045998805	240565.37240782817
Com_517_neg	PC(18:2/19:2)	PC(37:4)	M+HCOO	PC	37	4	C46 H83 N1 O10 P1	9.97176326175456	840.5760105299998	34941.986604595564	23574.74521965912	15710.171461760747	36395.25735427848	23056.24093920065	14254.631498696952	19671.437614724044	22262.80076878313	30904.79858762331	39546.275728165216	23562.953389825227	25816.29824360061	29073.544011636204	45075.58789743382	29688.313076908296	30770.91358432337	22357.176004840814	21787.10413447336	32317.61210981556	28669.693801525278	20436.687208899715	11086.864315748477	16919.69083092378	16872.265605342516	33028.2158065473	22246.8220169654	32894.647147557036	30328.54738686497	17135.33840817854	23967.91576754397	23429.488119946876	31650.3941300213	33271.940659688335	29659.829386326688
Com_537_neg	PC(18:4/16:0)	PC(34:4)	M-CH3	PC	34	4	C41 H75 N1 O7 P1	11.40801808710352	724.5286655299998	229512.26879492844	289571.3442213925	190189.36989018283	288964.0329079545	288697.11081905913	154160.8945175808	193230.25872458736	206098.1544363784	457096.83863181894	508688.2714258739	351433.5278051143	231420.40658291124	240360.4407240883	245004.6181912653	335029.49677896366	269314.8906388372	270620.3854919332	226213.74479289431	298231.34358493943	253423.28495766435	316145.7686994249	295692.795694636	231000.89805337857	150559.45749112705	334127.20583335834	182860.89249208372	262623.9279639886	206336.37502527394	312642.3023725482	260918.82683554967	175499.02460332555	267598.171926246	242178.76941931905	219994.5024606608
Com_548_neg	PC(19:0/22:5)	PC(41:5)	M+HCOO	PC	41	5	C50 H89 N1 O10 P1	12.60240688723047	894.6229605299999	24181.098815797	20197.00454781194	15220.667532631654	21342.871710067437	14294.847519020293	14066.500531032916	25390.517590493793	8546.462063499208	8930.104579324105	14266.69492408213	9689.482805240132	7867.948857910222	9485.639593202213	4118.83999216371	15324.248211588036	14760.495135486512	21578.865323519327	14014.561434967476	19704.469465209426	7580.840181054292	13379.64456896706	8006.597630561531	13408.411445516695	9334.281785423123	5884.6204591194355	13159.842247182884	5704.503394744334	12367.059706981776	8051.86545217113	10093.535601593208	15627.448289386199	15665.1462910854	19085.870823501988	16848.263797177748
Com_567_neg	PC(20:0/20:4)	PC(40:4)	M+HCOO	PC	40	4	C49 H89 N1 O10 P1	11.717525747609553	882.6229605299999	57800.088062019735	46518.37355643299	106218.43150214833	60896.09037340051	53924.464432124114	58531.95247120779	73747.45536428296	77895.52939705583	51867.75172081294	60929.42505339009	66788.50975738096	42208.029223554935	35119.79151771025	21929.520532232054	61579.114942189895	75289.00117590903	53547.08003160719	71907.94743940506	73637.62884337791	65449.7229927747	29001.378830076334	37734.51178983301	62436.57894302866	63513.118186358784	43650.61892971353	56438.84146994442	57725.32993804841	33218.20497816807	34585.73392055785	36789.214445452824	63811.26367884846	59541.3394279006	63390.23143438946	56192.26839968998
Com_700_neg	PC(43:4COOH)	PC(43:4COOH)	M-CH3	PC	43	4	C50 H89 N1 O10 P1	12.493173948333272	894.6229605299999	29308.368705817633	21692.1318903892	22528.73660760199	27442.226488307464	18866.24907050891	24177.29210871236	31373.113300184068	15800.241291731742	19501.8032850467	22204.477999800805	20563.00507753655	12957.639219036058	15997.935595616045	18155.468113226678	20530.188735475294	24477.515089206663	21817.752687519845	22390.973086693197	28960.708186501834	13756.91206929506	21354.24611562015	12913.042409679936	20575.097332239253	19731.03875389866	13792.153424055648	20544.106170321935	18694.310277986966	27803.997320650793	14219.683451035091	24752.37684928671	23507.25069762537	22199.9982598234	19226.775592403887	20773.83668220863
Com_730_neg	PE(16:0CHO/2:0)	PE(18:0CHO)	M-H	PE	18	0	C23 H43 N1 O9 P1	1.3204721165574862	508.26809553000004	6294.830296705714	7651.317261129592	5467.836127513524	6203.982301343025	5656.367441271025	5249.269119661296	9028.741094970184	7461.93031801939	3772.6431060930927	8718.654835669191	7365.476574927384	2682.416152463034	5313.551040164752	1648.7590204132393	6653.367624354989	4966.192404611254	4608.193275543923	2920.234554051939	7756.316386424875	4712.845403357612	3063.4476950213066	2480.6877486366243	5302.024789114296	9126.556252343433	5351.303181368416	1600.69461973403	4106.36369416324	3870.6547643462395	2927.4432146657937	7347.257739256887	8769.765101083874	5712.96262582782	6125.126401669585	3836.2304610279534
Com_746_neg	PE(17:1/18:2)	PE(35:3)	M-H	PE	35	3	C40 H73 N1 O8 P1	10.668170350203916	726.508	26637.707827704886	31036.859800209288	29345.2739020212	41314.04441736126	34665.62245216704	25285.491923841517	27880.37053649621	17887.97454291853	36961.19755363866	26577.953012618138	40722.49361760151	35434.408624690106	36482.14856862016	32528.370633677023	36317.97257917167	29648.603990694988	19993.3983038542	29228.022733473892	46417.99475049497	24535.947832920516	37564.47431641717	31173.718765634105	27171.23750711677	42161.6775959517	40812.00417305199	29548.857337595007	29250.686521319425	35907.042389796086	37509.385338119544	39216.155399933254	39537.84047595139	28273.4508738488	28058.41430957457	27640.40706108228
Com_757_neg	PE(18:0/20:0)	PE(38:0)	M-H	PE	38	0	C43 H85 N1 O8 P1	14.000876990169267	774.6018305299999	23385.472907031985	22531.67826292005	24512.61164844379	23118.786432385572	22749.40258150525	22934.330173699705	25565.053810000994	21591.480702440327	32514.08845056434	35236.53952947374	28701.78715005609	23335.200286700914	27974.530465223514	21647.063375435682	27061.20382882178	23654.68337522952	28163.62544710092	22451.383233295805	33216.520025597005	21434.163423721293	19552.731753482974	25119.971361019605	25686.455042617585	27502.19666898801	22339.127472865654	24475.059365357298	25689.08381527756	22959.14042233504	27142.985001931786	27965.18790412975	21243.076389167727	28218.3349645581	27360.243844233362	22250.562255181747
Com_787_neg	PE(18:3/18:2)	PE(36:5)	M-H	PE	36	5	C41 H73 N1 O7 P1	10.716610373381775	722.513	138236.49117699402	201739.75963465727	161227.97375476302	173810.28808881127	316855.02876982436	97266.60472608707	110055.22201954549	156882.5939520598	465749.45657862903	155255.5629592222	424531.3793610302	168265.17324286897	193063.1848850598	205875.8941919396	391097.2313844909	221042.41318021197	254413.99637286772	190613.2077182482	285584.91024814564	142982.18996287684	335438.87113096734	250530.0123661701	197803.1709043301	102886.97472489838	233071.94014496147	155675.44240053714	189798.45457059305	127326.85759271767	141527.3233594342	276476.21699782007	112236.16819807068	186806.407950729	188215.27097278883	171959.9597429723
Com_809_neg	PE(21:1CHO)	PE(21:1CHO)	M-H	PE	21	1	C26 H47 N1 O9 P1	4.640148572716174	548.2993955299999	30089.930499662798	31768.25157065386	29824.419038165554	24058.95105144018	47919.75107360877	51702.50901872014	26983.60929708084	20664.505647227503	53116.01734762073	86606.46409055409	54733.51753219586	50488.467721560286	47205.347662539745	27878.41247405283	50747.21441508348	52596.58421495345	65050.05916173529	60292.338963673814	60065.05056507294	60959.310720498215	56809.100158337846	58727.76080021539	53709.63362839183	60051.703080461935	62430.284650956375	52468.67988815956	65502.629597574494	59426.300122738125	68352.92484630604	57454.22567018742	76477.27803104438	27485.5283462373	29663.56809794772	25666.340595122987
Com_822_neg	PI(14:0/18:1)	PI(32:1)	M-H	PI	32	1	C41 H76 O13 P1	9.650227638804607	807.5029065299999	49000.55885705695	44068.203363011016	50389.68274780326	51101.90384818009	58686.10747790607	61548.01965167641	63754.05310130217	57361.075855421484	68286.7786881983	118401.77436600477	47374.921566501456	44898.375333873155	54030.60473073365	76253.45108359303	54983.52609031365	76249.2398608116	78322.77236168955	48447.99918157637	68223.74233123605	82490.4035893133	101315.32096451794	93305.21593835289	54949.98436373356	57903.698136608415	66566.56622988239	57869.7880515906	48835.04171408848	54658.46606155527	78309.63805415512	56151.58860625274	43813.94265403302	53624.7752255535	53486.26844658509	50961.60103851654
Com_825_neg	PI(15:0/18:2)	PI(33:2)	M-H	PI	33	2	C42 H76 O13 P1	9.307496808961174	819.5029065299999	13219.837925805776	14224.857456642301	11188.273040127664	15154.942388468815	31617.954212738554	34285.5205697962	19747.325842063015	19039.85816054943	18722.64913903175	25693.38898873661	34652.821995445745	28594.424969807158	25742.117841145435	33974.2407233995	22405.082413226748	19736.24213744252	20255.277473631642	18053.29015469494	24802.36444374753	22218.43676940785	24815.25026451151	18825.742240000767	22047.130430904246	24502.787410436784	26399.061667152713	26907.221194068854	21656.161761249205	40282.605844356905	33626.505846573345	29365.229914589632	19843.41162731594	10368.2710202741	12375.722964498087	12024.67411820642
Com_826_neg	PI(16:0/16:0)	PI(32:0)	M-H	PI	32	0	C41 H78 O13 P1	10.652404495134903	809.519	284934.95317970443	377000.59661027195	471244.17615762417	388104.16648957046	393569.93999783305	276775.277438847	659540.2292114075	432937.6040970927	840798.7126542843	154161.41062688196	513713.97267312167	443283.9073842326	405788.32207211375	545468.6249630282	463746.6014548118	878330.4868658659	620061.8681509007	402011.6428112735	787875.2641618736	449530.2723359063	875188.0072435467	1090608.6339730266	399021.8157049695	636534.559675945	502686.1849935754	375971.1820746788	429085.8114548345	393474.431191341	694803.6963562234	539188.1362641776	232673.79749590476	431495.158284364	433785.06946901156	383675.8260618745
Com_827_neg	PI(16:0/16:1)	PI(32:1)	M-H	PI	32	1	C41 H76 O13 P1	9.755595694200592	807.5029065299999	33169.95712924284	37246.7311137449	33196.334020623	33317.602897936005	32703.461513580238	33850.964256175095	41770.988843238454	42244.93340423204	45661.43556943731	61043.860774722336	38452.045020531594	23179.51914074632	36861.840167469265	42838.53907292212	33714.31457989317	38798.13729015283	48341.6912210447	34346.98119552524	45433.98245292411	45709.256163301194	42176.71984272683	67451.61350237057	35179.13088811139	38038.474394753895	44281.42484098103	32951.79652330875	29912.87333690117	37666.01518672942	30308.34185368036	31535.804186310525	26897.753698182685	37086.6234038565	38944.39931230952	35482.83333229822
Com_869_neg	PS(18:0/18:2)	PS(36:2)	M-H	PS	36	2	C42 H77 N1 O10 P1	11.210116352908603	786.5290605299999	40405.3599140866	20706.6156007906	20764.943190398706	31627.911015565653	45032.45491550611	23241.24672347992	29296.233584076792	23027.783851791093	32618.61245883981	68818.39872832366	24393.772968091205	47732.07915765576	43499.48424868301	31058.38656839729	31910.645536132088	43790.59286222625	34578.01384954392	31354.912862596826	24660.48322615233	38245.94782017154	34237.47742695245	39429.8246063161	31928.189910361074	25430.366961167107	45630.34481075978	45202.86725600054	28123.503442318044	50231.267541902875	65951.4296780579	30355.380460605633	38657.55926845793	38580.8903141137	36054.97213258202	33617.430447345236
Com_876_neg	PS(24:4/22:5)	PS(46:9)	M-H	PS	46	9	C52 H83 N1 O10 P1	11.711979276167352	912.5760105299998	35031.79805939165	19401.66540196052	46669.530573124626	24252.095591547783	30985.25385741849	37246.30984103083	29976.36542863239	52291.061137450306	22962.2311028361	21819.26320191781	27783.502782343774	39612.015360024285	18177.229312242107	20737.297537951767	10506.955885542697	14937.596911038912	38029.0348126699	43849.65083755507	22129.85348861405	15168.952879872115	21810.232627497688	54819.24778514203	35905.15573887406	16845.563392019063	16445.108168567273	38996.22204853564	23290.355439086507	7856.028805656059	45316.16576548536	21063.8249689397	50211.63550741358	37149.786472708	30849.865315651172	30765.672402457596
Com_886_neg	SM(d31:4)	SM(d31:4)	M+HCOO	SM	31	4	C37 H68 N2 O8 P1	7.113770537779618	699.472	4208.514698217617	5572.910928519319	4693.957645769953	5974.097598171259	6579.603032432843	4318.954879952149	5850.916307452963	6457.4566190272	7784.812963584589	4511.156348621104	4698.20468058885	2847.409289698522	4975.96877652286	5109.298081353716	2909.215999553995	3322.8367369125554	4282.85417479227	4038.1947237190925	2635.1329363230475	3390.4088957614445	6206.157451318689	2633.109944526268	3793.119808879844	4706.384075405719	3170.3526811820216	6289.940799774686	4595.332913907817	6046.103421755928	1491.5550852670292	5823.397569960952	5514.903997751234	4566.70761288807	4482.4288269288645	4433.394474407269
Com_915_neg	SM(d41:0)	SM(d41:0)	M+HCOO	SM	41	0	C47 H96 N2 O8 P1	14.861155018444782	847.691	192612.02219302653	121858.87455305226	173334.46178903445	135781.22494330682	189099.85549546924	117392.48671973991	268845.19708212704	221734.27717649058	328017.7987998543	286965.1687710448	352780.2892172384	248721.3097518564	152002.06755913844	179470.59715687335	350147.6388249902	185180.90883668984	268567.86360773596	144435.38681612606	239174.48282124748	221099.91495966978	159184.57138310836	197437.3311364964	138865.9833499986	243874.21144392964	212805.00441329664	208996.96746950308	149409.0852395103	184727.09158695495	140291.34996892395	306855.51187932986	254966.41198232627	230048.866239897	211784.32071576559	203883.57539689535
Com_961_neg	cPA(18:1)	cPA(18:1)	M-H	cPA	18	1	C21 H38 O6 P1	2.9846633396510236	417.241	14125.547268390677	12325.918351426631	14382.351069663513	11822.651348866639	11635.278414182218	10039.556169523781	14836.814757117123	13782.392311342881	11149.278889158233	21979.303569565196	12078.761066731926	11112.286525217985	8529.302977129219	13765.33415305873	13761.953272325956	17963.891972703033	18148.185646571892	14584.018546502708	14146.232373635865	16544.449282262478	18073.62180534322	11495.980069881925	15861.261535373193	12535.685195653601	13270.332459574849	15703.529392191615	15121.2834693581	19923.657942572067	11338.83965127391	12164.259670868101	15516.929762614203	13107.5185526584	13079.225156166802	13109.983049357272
Com_20_pos	Cer(d16:0/18:0)	Cer(d34:0)	M+H	Cer	34	0	C34 H70 N1 O3	10.4587	540.535	88412	27035.1	100190	12719.9	61087	53353.2	103370	83931.7	9179.89	59937.2	9512.61	16690.6	16470.9	32503.9	6810.63	101353	27007.2	19768.9	14749.4	44358.5	19005.3	68151.5	69738.7	54447.6	16001.6	22670.6	44015.5	46201.5	37363.4	30588.9	42088.2	185722	192401	268839
Com_24_pos	Cer(d16:1/19:2)	Cer(d35:3)	M+H	Cer	35	3	C35 H66 N1 O3	11.6522	548.504	84752.5	43675.2	137484	38376.6	64568.8	58689.7	184129	154484	72052.7	31070.1	56251.8	34278.1	60318.3	50269.7	40515.5	170335	115158	159219	26423.7	58159	41747.5	45190.6	149150	33461.7	17785.8	109634	68383.2	45325.2	35818.4	48822.7	53805.9	75941.7	88028.4	79937.5
Com_54_pos	Cer(d18:1/20:3)	Cer(d38:4)	M+H	Cer	38	4	C38 H70 N1 O3	12.9707	588.535	189491	184884	306472	151463	295034	296999	206881	451219	215942	299412	192523	599650	334095	435613	227800	458808	369247	519723	144586	431397	269281	901891	560465	246664	280353	412711	219282	224727	397323	178292	228807	325273	371760	347373
Com_63_pos	Cer(d18:1/24:0)	Cer(d42:1)	M+H-H2O	Cer	42	1	C42 H82 N1 O2	14.9177	632.634	231478	319761	246506	232680	283446	194032	280378	202826	367805	279603	301647	299579	227578	328152	291538	188610	298557	215446	297750	299277	165426	288666	157586	373561	206145	267083	237912	203249	282872	306145	144893	270039	300949	321466
Com_96_pos	Cer(d20:0/23:3)	Cer(d43:3)	M+H	Cer	43	3	C43 H82 N1 O3	15.3264	660.629	102816	89905.7	92315.8	151631	71876.9	83513.4	134415	63024.9	229977	523195	163654	105653	151253	120957	90383.6	39866.2	99493.6	102021	82733.2	98641.8	121723	93283.3	97740	144057	140513	109981	94096.5	158499	166963	142147	116962	103593	123503	126670
Com_108_pos	Cer(m10:0/12:1)	Cer(m22:1)	M+H-H2O	Cer	22	1	C22 H42 N1 O1	4.748	336.326	258661	347391	211352	165243	174054	410952	339511	237735	124212	223869	128684	206287	232461	178237	131940	52219.5	199717	279680	180210	199235	189248	210966	231455	179195	101755	265156	175489	238348	173609	160792	165106	206830	216103	212897
Com_123_pos	Cer(t18:0/22:3)	Cer(t40:3)	M+H	Cer	40	3	C40 H76 N1 O4	15.5453	634.577	34531.5	17211	23369.5	17136.6	19442.5	29402.2	18022	9988.16	9350.52	19558.8	10509.2	9382.86	15457.3	16919.7	16367.2	17898.7	13492.4	27436.9	17524.8	23226.6	14943.4	21283	13827.2	15355.3	10984	32178.8	18508.4	19695.8	26581	18032	15689.5	27286.5	17657.3	31312.7
Com_124_pos	Cer(t18:0/22:4)	Cer(t40:4)	M+H	Cer	40	4	C40 H74 N1 O4	13.6965	632.561	4130.12	18665.6	13581	6838.31	10250.6	9251.5	8281.47	12551	3856.96	2541.47	7885.95	6933.21	9860.89	5877.17	3369.25	5632.86	3532.54	9919.46	3759.12	8472.83	86370.2	14897	9725.04	12714.9	4351.4	9426.72	8588.55	3198.89	20493.4	1722.17	4064.3	10596.1	7045.27	11722.9
Com_137_pos	Cer(t20:1/24:0)	Cer(t44:1)	M+H-H2O	Cer	44	1	C44 H86 N1 O3	15.8497	676.66	6270.75	10673.7	5902.46	3696.49	7195.84	4205.55	3582.35	3969.57	5912.86	7419.39	11561.3	8196.35	6576.02	14574	17469.3	8541.02	5397.02	10197.7	8517.83	13828.1	9271.41	5401.66	4383.55	10779.6	6641.33	7800.34	4593.99	4977.22	6596.56	5718.63	5957	6431.77	9015.98	8608.86
Com_157_pos	Co(Q10)	Co(Q10)	M+H	Co	0	0	C59 H91 O4	16.356	863.691	28205.1	16382.3	20023.8	55773.5	25261.9	27314.6	13008.3	66729.8	32696.5	32710	123542	54918.1	18284.8	110587	24379.9	67761.5	28270.9	36844.2	135090	36836.8	94964.4	66133.1	25551.1	20259.1	184337	32925.4	25097.3	24044.8	30230.1	32580.6	117477	24517.9	31138.5	29306
Com_162_pos	DG(13:1/24:0)	DG(37:1)	M+NH4	DG	37	1	C40 H82 N1 O4	13.9646	640.624	66630.4	68588.1	47440.5	47415	49167.1	56843.4	72416.1	64211.5	76552.8	70152	66977.7	56384.7	72944	86409.6	75349.9	41701.8	72297.9	37158.9	41650	44587.4	50830.4	47007.6	42625.3	63912.1	32903.8	91369.5	60672	49541.1	91094.8	66476	45320.8	64337.8	61334.7	48562.6
Com_163_pos	DG(14:0/16:1)	DG(30:1)	M+NH4	DG	30	1	C33 H66 N1 O5	11.3222	556.494	1207.35	9052.89	18942.9	1637.18	9021.3	19249.3	3776.75	11953.2	12995.2	149132	7122.8	13477.1	4033.71	14838.8	8131.25	11069.3	19596.4	36576.1	7435.02	11821.5	14953.5	18379.3	39823.3	8640.23	2251.25	15656.1	19562.4	7808.74	24216.3	10590.7	4732.74	12160.1	19859.3	13914.6
Com_175_pos	DG(15:1/22:0)	DG(37:1)	M+NH4	DG	37	1	C40 H82 N1 O4	13.8511	640.624	38581.8	54890.1	56795.3	34329.6	44343.2	33184.2	53174.4	39707.1	63164.9	51490.3	46483.5	62690.2	44636.2	61945.1	52212.4	18740.7	43471.4	33486.1	40525.1	40349.1	30114.6	63027.7	27877.2	57560.4	35005.6	49163.3	44801.4	38560.5	52529.1	46072	27939.7	46298.6	51042.6	51734.1
Com_231_pos	DG(19:3)	DG(19:3)	M+H	DG	19	3	C22 H37 O5	1.00399	381.264	75181.5	111659	66774.9	76194.8	32519	61394	90488.4	99542.5	24591.5	48471.7	57922.7	56274.8	75437.7	55087	41529.9	22318.1	25565.2	22953.8	35859.9	54122.4	37099.2	43613.8	41829.4	32565.3	37938.5	73547.8	16019.6	20630.9	37994.3	8538.59	18695.4	26576.2	24493.4	32147.5
Com_255_pos	DG(24:5)	DG(24:5)	M+H	DG	24	5	C27 H45 O4	3.32204	433.331	41519.1	61647.9	33161.9	103507	45470.4	96978	120479	219200	25956.6	18125.4	26204.1	29278	56201.8	26479.7	47776.5	23377.3	40901.7	49320.4	49801.8	59175.2	20964.6	31635.8	52469.5	94576.9	38073.1	100915	50724.8	55515.2	29546.6	45095.3	54845.2	38486.1	53246.2	59427.6
Com_259_pos	DG(26:4)	DG(26:4)	M+H	DG	26	4	C29 H51 O4	8.80122	463.378	7345.9	6017.8	5534.63	6758.95	3342.28	8988.53	8185.54	14496.3	4951.09	6550.58	8755.61	7212.56	6335.02	4435.64	4280.26	5196.68	4617.33	4412.59	3851.29	4481.98	5226.72	6969.03	3888.2	8330.03	3150.63	5802.06	2137.97	8292.45	6692.46	4602.45	5852.04	6984.87	7221.75	6477.95
Com_292_pos	DG(7:0/19:3)	DG(26:3)	M+H	DG	26	3	C29 H51 O4	8.69867	463.378	9691.9	8573.59	7951.24	8740.11	4816.88	7606.26	7836.48	10747.2	8073	5913.13	5433	6915.14	8425.21	5154.06	7500.11	4069.41	5193.14	23180.4	5566.67	7446.23	6325.09	7482.28	5662.53	8543.18	4043.43	3713.86	5979.64	6772.92	8311.7	6385.03	5335.31	7159.74	8597.53	7517.99
Com_294_pos	Hex1Cer(d16:1/22:1)	Hex1Cer(d38:2)	M+H	Hex1Cer	38	2	C44 H84 N1 O8	13.0429	754.619	26904.8	39475.4	33118.1	24052.9	34690	41449.9	57555.9	33488.2	32405.2	5416.39	32839.9	43469.2	52510.5	19153.3	13981.5	7743.85	15190.3	23996.2	20033.9	22210.2	17972.3	40725.1	16254.9	66325.6	9195.42	41526.8	33440.4	11916.7	31951.9	4974.48	25362.5	37043.9	28558.2	40471.3
Com_304_pos	Hex1Cer(d18:1/24:1)	Hex1Cer(d42:2)	M+H	Hex1Cer	42	2	C48 H92 N1 O8	13.2861	810.682	126418	192440	245037	116820	59389.2	83905.9	50502.6	123008	282262	51075.3	32346.8	184466	126162	57972.7	207946	80561.1	259486	169089	146979	168662	68172.9	470218	152508	266622	304980	181728	124672	161204	188070	243858	132086	164363	194426	191072
Com_329_pos	LPC(12:0)	LPC(12:0)	M+H	LPC	12	0	C20 H43 N1 O7 P1	1.22701	440.277	94295.5	88375.4	49088.9	54803.4	55073	52649.8	109771	78057.1	54250.3	154523	34481	32353	56624	44148.9	64205.9	36340.3	75076.4	56145	48138.4	85754.7	32492.4	25375.7	41626.4	63453.8	37060.3	67948.6	57928.8	41674.7	42846.4	52565.9	38295.1	59468.1	95502.3	90691.8
Com_331_pos	LPC(14:0)	LPC(14:0)	M+H	LPC	14	0	C22 H47 N1 O6 P1	1.89086	452.314	100644	88572.2	77601	69329	73911.4	98579.6	136124	81486.6	90125.8	58746.3	70764	52652.9	70525.2	40960.1	80134.6	58763.4	111599	83011.1	49814.1	87052.5	59320.8	31831.7	79071.4	73104.4	53040.6	74039.8	85279.9	79472.9	65909	66636.2	70891.8	77994.7	82536.8	76804.4
Com_334_pos	LPC(15:2)	LPC(15:2)	M+Na	LPC	15	2	C23 H44 N1 Na1 O7 P1	2.0837	500.275	313358	359443	218411	350766	289616	326201	349585	329419	290525	529760	215075	273304	345559	300701	311353	227581	268699	264263	129720	285879	239622	263674	281140	295166	200854	378330	276252	330337	202390	269121	305293	290761	329741	340794
Com_351_pos	LPC(19:4)	LPC(19:4)	M+H	LPC	19	4	C27 H49 N1 O7 P1	2.18324	530.324	985162	1.32022e+06	644273	631600	957397	1.24691e+06	558217	423067	693985	660534	739266	702488	1.05595e+06	990536	1.02529e+06	377945	298051	447986	138395	549528	1.00952e+06	192192	444447	373225	296690	306490	1.01637e+06	1.40434e+06	852400	643713	529525	1.06428e+06	1.25789e+06	1.14502e+06
Com_363_pos	LPC(21:6)	LPC(21:6)	M+Na	LPC	21	6	C29 H48 N1 Na1 O6 P1	2.80671	560.311	1.35711e+06	1.05859e+06	934113	964237	1.38976e+06	1.73071e+06	1.34788e+06	820420	1.00014e+06	1.56069e+06	92233.2	1.07377e+06	1.4513e+06	360577	1.13812e+06	1.38302e+06	644714	720960	445737	583701	89288.3	298643	543699	386677	277813	209383	1.19979e+06	139384	458731	437504	685983	1.43474e+06	1.49108e+06	1.49777e+06
Com_368_pos	LPC(23:0)	LPC(23:0)	M+H	LPC	23	0	C31 H65 N1 O7 P1	8.79496	594.449	237036	221338	193383	214837	186648	214601	263287	194711	185469	196005	169516	210829	170098	153190	189749	135978	215264	172308	149434	171030	150759	91267.8	171798	174752	133242	123428	242157	172579	158377	212123	211635	181339	201779	183870
Com_373_pos	LPC(24:1)	LPC(24:1)	M+Na	LPC	24	1	C32 H64 N1 Na1 O7 P1	8.17344	628.431	38989.8	37840	40022.5	29793.8	33091.5	37881.7	53250.4	38535.2	28042.8	29143.1	27128.6	29546.9	26021.1	24227.9	29976.9	24560.8	27915.5	35733.6	24605.8	33580.6	25107.9	20431.6	33584.4	36194.2	23928.4	36081.3	36584.7	26762.3	29240.1	27455.8	34151.3	29700.2	33279.9	35056.3
Com_380_pos	LPC(25:1)	LPC(25:1)	M+H	LPC	25	1	C33 H67 N1 O7 P1	8.74935	620.465	26289.4	25488.2	22871.1	20029.6	23147.7	28590.1	29393.4	19286.2	18629.6	20160	19575.7	21483.5	18061.3	15242.7	18672.7	12310.3	20900	18969.1	15777.6	21162.1	17079.1	9482.14	18172.9	20462.2	13805.9	11573.2	22502.4	21596.2	19972.6	21201.3	25081	22993.9	20640.1	22147.5
Com_381_pos	LPC(25:8)	LPC(25:8)	M+Na	LPC	25	8	C33 H52 N1 Na1 O6 P1	3.93062	612.342	38664.2	96768.3	76284.5	38017.2	10453.3	12559	33959.1	96342.9	24799.9	12390	12076.8	8723.57	9233.51	18514.5	15142.4	12706.6	49038.5	65881.8	27221.8	57919.6	4352.43	11490.3	46000	19115.3	21697.6	31920.1	38326.4	24571.6	11488.6	11165.2	6094.65	50062.3	63663.9	59039.5
Com_386_pos	LPC(26:8)	LPC(26:8)	M+H	LPC	26	8	C34 H55 N1 O7 P1	3.25295	620.371	4677.14	17411.1	8507.99	11035.1	2511.42	15008.2	5037.48	21813.5	1812.42	1948.38	4796.81	1445.34	6873.68	4287.14	2781.19	6841.76	2786.35	8585.75	2603.21	1455	2967.42	3086.96	6241.55	5454.35	4058.98	3136.01	5505	904.381	625.656	1290.57	569.576	4285.47	6172.27	5542.95
Com_389_pos	LPC(28:2)	LPC(28:2)	M+H	LPC	28	2	C36 H71 N1 O7 P1	9.49874	660.496	186792	210351	276145	242010	246983	172187	203560	188616	295229	66623.6	183595	190750	181238	232968	302929	158488	279687	136773	127162	183861	108406	83098.1	130143	245836	123322	120833	220540	137318	165935	304948	119317	204474	215032	210048
Com_393_pos	LPC(29:0)	LPC(29:0)	M+H	LPC	29	0	C37 H77 N1 O7 P1	10.5695	678.543	372626	351368	361131	278459	373292	443577	386622	326827	406200	347206	292524	357449	337454	329273	274793	287695	316597	229633	263000	355619	226499	288598	278873	418122	235065	221713	365980	277065	480238	378314	253776	337479	377391	404461
Com_395_pos	LPC(29:2)	LPC(29:2)	M+H	LPC	29	2	C37 H73 N1 O7 P1	10.021	674.512	23922.2	18176	30926.8	24422.3	35481	16043.4	28061.8	22453.5	29950.1	5621.73	17150	16815.5	13085.8	26895	30653.9	15665.4	32954.6	19293.3	11863.1	20630.5	12844	8325.25	12879.6	20565.3	5807.96	8802.24	28714.9	13053.8	18728	33189.4	11350.1	22786	21211.8	20339.7
Com_401_pos	LPC(30:4)	LPC(30:4)	M+H	LPC	30	4	C38 H71 N1 O7 P1	8.90337	684.496	62675.2	76271	90257.6	61553.4	61341.7	60882.7	59584.4	72892.6	64453	27649.3	52133.4	56843.8	56672.7	54231.3	62892.7	56594	67075.9	43881.7	33270.6	70152.7	36350	38553.5	50405.2	70476.9	37458.1	30773.9	53264.6	58757.1	85030.2	65503.7	43902.5	58854.6	63104.8	60681
Com_402_pos	LPC(30:6)	LPC(30:6)	M+H	LPC	30	6	C38 H67 N1 O7 P1	7.56427	680.465	6601.45	12783.5	16485	4604.22	4508.01	6595.24	4942.44	14355.4	4257.22	2847.89	6790.77	4948.9	5985.47	2764.49	5567.67	6270.3	7496.58	7351.98	1228.12	8749.95	1820.52	8273.51	6544.85	8434.39	7403.76	5111.04	2847.47	7913.59	9895.67	5095.84	6952.05	6805.56	7052.55	5834.43
Com_414_pos	LPE(22:5)	LPE(22:5)	M+H	LPE	22	5	C27 H47 N1 O7 P1	2.13342	528.308	104666	177570	191974	105412	112682	166938	234349	299667	77216.4	160761	122453	119702	118095	101626	87794.8	58838.7	145980	157856	65791.1	155880	88935.1	276105	156066	105925	84580	183279	99486.4	171712	157837	96581.6	115209	128403	145642	138557
Com_419_pos	MG(19:3)	MG(19:3)	M+NH4	MG	19	3	C22 H44 N1 O3	2.15811	370.332	24147.7	27111.6	14680	18608	12822.5	27920.8	53484.5	46086.9	7811.22	13882.1	11776.2	13963.7	14629.9	18530.1	13334.1	5330.73	24787.3	19768.1	14985.8	23523.1	13691.8	28718.7	11913.7	25465.6	9059.42	42816.5	17018.1	16044.7	14996.4	6988.82	12104.5	13066	19069.1	14845.4
Com_421_pos	MG(21:6)	MG(21:6)	M+H	MG	21	6	C24 H37 O3	1.25388	373.274	1.22945e+06	1.30232e+06	558841	4.38395e+06	368981	3.7315e+06	4.34054e+06	2.99665e+06	454375	424562	1.35454e+06	685234	1.07925e+06	3.62603e+06	350904	432516	568919	816187	778783	1.22336e+06	1.10447e+06	694554	441989	1.35689e+06	1.0562e+06	5.72039e+06	283917	740181	1.06742e+06	230278	472458	1.59488e+06	1.73181e+06	1.78205e+06
Com_423_pos	MG(23:6)	MG(23:6)	M+H	MG	23	6	C26 H43 O3	1.25152	403.321	32620.8	42354.4	22771.1	34002.2	12099.2	23591.6	34835.4	33843.3	18179.3	30327.6	13441.2	17979.2	20860	11214.7	12476.4	8108.05	23957.9	25577.9	8627.9	30733.1	16081.9	34552.7	19698	21236.4	14587.8	12114.7	17140.1	12337.4	19843.1	12751	15097.3	24848.6	24762.3	28356.6
Com_425_pos	MG(26:5)	MG(26:5)	M+H	MG	26	5	C29 H51 O3	8.64169	447.383	14229.1	15360.5	10865.1	13199	16650.1	15055	12937.3	12505.7	31897.8	5329.57	23182.1	9154.24	16947.9	12325.2	31480.7	14411.4	19654.4	18414.3	15360.8	17204.4	17550.9	9974.73	18240.6	17158.6	11967.8	15662.3	22054.2	22627.6	16184.9	31687	13865.1	15880	17439.1	16066.9
Com_442_pos	MePC(31:3)	MePC(31:3)	M+H	MePC	31	3	C40 H76 N1 O8 P1	9.85794	729.53	12752.7	11309.1	1556.11	77686.5	65981.1	17116	11460.6	28079.2	35610.8	49510	60126.1	57348.1	47346.6	53162.5	39509.3	21208.7	99850.8	36032.3	38787.7	26919.8	3535.16	62293.9	30439.2	8644.43	35502.5	4955.04	77904.5	54176	66941.2	17260.9	32117.7	75353	53751.4	65862.7
Com_456_pos	MePC(35:0)	MePC(35:0)	M+H	MePC	35	0	C44 H90 N1 O8 P1	12.9092	791.64	556084	435365	805226	450202	570570	692940	1.03656e+06	447796	455438	481799	452053	258361	425042	472065	724208	530347	451200	433845	540788	784756	285039	136886	378558	788500	243062	331676	415502	397724	223046	534371	298650	462440	487037	474800
Com_494_pos	MePC(43:11)	MePC(43:11)	M+H	MePC	43	11	C52 H84 N1 O8 P1	9.36395	881.593	3914.99	3870.52	2116.1	2617.89	2935.64	5003.63	5168.03	4214.18	724.168	7546.4	793.061	4063.8	1052.3	7361.93	2130.75	1902.43	2727.95	259.526	5661.86	1419.03	1372.43	2380.9	2873.91	873.214	596.146	4231.11	2598.39	3117.06	2078.76	1821.16	2537.33	1661.05	2285.8	3343.15
Com_497_pos	MePC(47:14)	MePC(47:14)	M+H	MePC	47	14	C56 H86 N1 O8 P1	13.7774	931.609	391470	426384	513092	398259	473132	332255	477928	369743	537627	113948	334324	430934	392481	301631	407783	335571	388816	310281	296431	377918	295086	384377	329848	492370	304254	405349	400301	289373	402868	366110	357832	386018	399460	420292
Com_500_pos	MePC(49:14)	MePC(49:14)	M+H	MePC	49	14	C58 H90 N1 O8 P1	14.5851	959.64	871747	650128	915647	782394	989417	657049	1.01692e+06	882274	680154	502146	662327	640453	556691	900550	663472	889696	951518	878712	602713	820564	678428	877403	799354	930778	569002	1.23226e+06	760262	758302	906385	822096	843677	812659	979063	938397
Com_504_pos	MePC(50:5)	MePC(50:5)	M+H	MePC	50	5	C59 H110 N1 O8 P1	15.6572	991.796	5160.04	16396	3793.02	4107.42	11941.8	3907.18	7062.22	8100.38	5116.63	4634.42	3657.83	4040.24	3554.59	7003.73	3314.76	26409.5	5639.78	3038.94	6578.41	6221.33	5616.16	5930.16	3160.23	5219.56	1733.45	2297.62	4254.33	1670.3	3166.59	3214.41	5990.33	5581.06	5338.79	3360.48
Com_516_pos	PA(5:0/14:2)	PA(19:2)	M+NH4	PA	19	2	C22 H43 N1 O7 P1	1.32211	464.277	74166.1	81100.1	33179.3	61288.8	53792.6	58502.3	140704	48418	23224.4	40348.6	37049.5	25541.2	47642	31833.3	46013.5	23537.9	42239.9	41608.5	40047.6	29113.2	27835	22585.2	34401.6	89338.2	27107	42050	25441.2	44644.2	21679.3	38619.9	41724.9	48753.1	41932.9	54423.3
Com_517_pos	PA(5:0/16:3)	PA(21:3)	M+NH4	PA	21	3	C24 H45 N1 O7 P1	1.27484	490.293	42272.7	45307.1	20179.3	19102.4	14323.9	22983.2	48972.6	23875	23062.6	96691.9	18890.2	18847.2	20235.5	24999.7	21028.1	34703.6	25714.8	23922.5	35703.3	30561.6	12702.4	19563.8	20937.5	34650.4	9872.38	16784.3	16419	12479.7	21416.4	17031.2	12418.2	24010.3	25605.6	32531.9
Com_518_pos	PA(7:0/22:6)	PA(29:6)	M+NH4	PA	29	6	C32 H55 N1 O7 P1	3.57967	596.371	62704.8	98753.3	59310.9	67598.7	23337	49692	64311.8	154553	21162.8	18408.8	20507.4	17493.3	31716.1	22355.4	21908.5	28444	54918.7	57088.4	29150.9	60819.9	15230.2	24502.6	42836.7	24771.1	35922.8	35040	37758.1	35906.7	27549.7	19153.8	12961.1	54054.8	69480.5	73627.5
Com_520_pos	PC(10:2CHO/28:3)	PC(38:5CHO)	M+H	PC	38	5	C46 H81 N1 O9 P1	8.03088	822.564	3802.42	3571.96	2397.71	1975.37	694.162	11.3088	1637.98	623.64	6181.43	3102.32	3528.87	2050.02	6767.45	27760.4	5959.61	1619.93	3551.06	1653.51	12908.7	4188.64	3173.24	2183.45	3580.83	4119.71	5324.42	5664.97	5311.15	3598.92	5449.05	5367.87	3603.64	3072.08	3839.74	5688.36
Com_522_pos	PC(11:0/18:1)	PC(29:1)	M+H	PC	29	1	C37 H73 N1 O7 P1	9.78529	674.512	25891.7	25959.9	39830.1	28164.4	38960.1	23136.3	29631.9	27870.9	36514.5	7427.05	19323.7	17244.9	22170.5	26031.2	35387.3	19289.2	29585.9	18170.3	11994.5	22849.7	17927.7	8669.08	17799.4	28858.3	11681.5	14969.7	22904.5	20841.7	31044.6	43850.9	12326.2	29685.7	34953.9	23148.5
Com_525_pos	PC(12:1/18:1)	PC(30:2)	M+H	PC	30	2	C38 H73 N1 O7 P1	9.59375	686.512	93846.3	123515	132564	121598	106412	86778.3	81401.1	100803	127487	37860.1	74932.7	94332.8	90036.6	119368	127193	67974.5	125207	59589.5	56785.9	108967	49857.7	37030.1	54339.1	85300.7	56603.2	48643	96692.6	67127.4	98604.3	130258	57161.1	95756.6	100311	96651.5
Com_526_pos	PC(12:1/22:2)	PC(34:3)	M+H	PC	34	3	C42 H79 N1 O8 P1	13.9119	756.554	47588.4	6283.17	20931.6	18678.2	18775.8	14854.6	36746.4	7404.99	11591.9	5997.95	10042.7	5853.46	13623.7	9895.82	11830.6	17224.3	30635.1	8999.43	15818.5	25337	13123.4	27596.3	14048.4	12391.8	13713.7	12771.8	15315.8	10100	10136.7	12145.1	20627.8	10825	13565.9	18472.5
Com_564_pos	PC(15:0CHO)	PC(15:0CHO)	M+H	PC	15	0	C23 H45 N1 O9 P1	1.05708	510.283	118174	106399	31029.9	342234	169663	387213	589349	478148	121751	114828	384570	52911.9	291389	390920	39768	29462.6	115534	41122.5	151210	103169	102119	92099.1	12942	129074	89293.5	346177	36535	164096	20359.2	38187.9	49728.7	55242.8	31458.9	36028.7
Com_565_pos	PC(15:1)	PC(15:1)	M+H	PC	15	1	C23 H45 N1 O8 P1	1.15385	494.288	66007.8	49716.1	48515.2	80783.4	66362.9	110080	106451	85476.6	52290.8	108804	38130.9	42544.7	74798.4	51720.9	49406.6	39846.8	84538.6	43257	40856.5	57789.1	44713.5	22672.6	36109	74080.6	25133.4	92236.9	71191.9	50504.4	40818.8	54487.7	45285.9	45599.3	68737	69952.7
Com_574_pos	PC(15:2/14:1)	PC(29:3)	M+H	PC	29	3	C37 H71 N1 O7 P1	9.10557	672.496	18460.2	16475.4	17540.6	16394.5	16436.8	14868.8	20434.3	18284.2	24874.8	3209.41	11066.3	8752.68	9441.93	14289	14635.9	9700.04	16596	7816.25	10268.8	13789.9	6723.28	4448.82	12057.9	19324	8844.61	3981.91	11330.3	11530.3	8143.95	18025.6	7637.05	13419.1	16857.3	13879.1
Com_598_pos	PC(16:0/20:1CHO)	PC(36:1CHO)	M+H	PC	36	1	C44 H85 N1 O9 P1	10.7313	802.596	376447	300879	254125	200206	289570	295717	229066	275891	267935	265581	300970	177681	223849	297342	223920	294080	288150	174404	171111	197690	198065	190772	212662	289419	183140	195688	322642	203560	289596	249267	178863	257908	223436	251411
Com_612_pos	PC(16:1/18:1)	PC(34:2)	M+H	PC	34	2	C42 H83 N1 O7 P1	12.6823	744.59	1.18723e+06	1.34752e+06	1.83039e+06	1.27768e+06	998419	1.47649e+06	1.20028e+06	2.0654e+06	2.26963e+06	1.44049e+06	1.08433e+06	1.43453e+06	1.4626e+06	2.08192e+06	1.46306e+06	881090	1.31303e+06	947842	855955	1.11004e+06	833733	978007	803248	2.43054e+06	520066	746501	1.68023e+06	818788	2.15951e+06	1.13826e+06	870461	2.0407e+06	1.25752e+06	1.66398e+06
Com_621_pos	PC(16:2/12:0)	PC(28:2)	M+H	PC	28	2	C36 H71 N1 O7 P1	9.4953	660.496	184492	224078	292625	235358	264158	171036	203200	187776	288585	65749.9	183270	184886	181140	222832	300893	158358	270180	134710	128919	191193	107660	83418.6	122780	240215	122704	119363	221066	140983	169156	328308	111743	204866	213948	208993
Com_622_pos	PC(16:2/12:1)	PC(28:3)	M+H	PC	28	3	C36 H69 N1 O7 P1	8.80339	658.481	58870.6	67232.1	75419.3	69977.6	72646.6	63648.3	60728	61885.6	71530.5	23982.3	44642.2	47953.4	59852.7	54903.1	64873.4	52779.2	61076.9	54417.2	33001.1	54361.1	34610	30321.7	52480.5	74591.5	40758.6	36855.1	57452.4	46580.9	65321	64456.2	44348.2	62449.2	63188.1	63520.5
Com_637_pos	PC(17:0CHO)	PC(17:0CHO)	M+Na	PC	17	0	C25 H48 N1 Na1 O9 P1	1.99402	560.296	90324.9	48780	52653.1	22404.2	105307	124511	8301.27	3872	85634.2	157663	79113.2	83279.8	141872	233633	84454.6	157939	22383.3	95111	18933.6	89782.1	99880.2	52520	155747	110100	57449	62560.7	50294.2	109520	100269	102467	91542.2	120991	104740	110475
Com_675_pos	PC(18:0CHO)	PC(18:0CHO)	M+H	PC	18	0	C26 H51 N1 O9 P1	1.07571	552.33	240454	166575	65938.1	441202	149868	863467	1.10079e+06	512941	67817.6	42627.6	226750	45979.1	311377	498102	126614	65333.6	165134	71813.2	290900	126758	400893	60924.2	27550.9	345422	67593.4	845660	49612.1	289628	56676.8	63997.6	45596.4	303295	469395	427893
Com_677_pos	PC(18:0CHO/18:2)	PC(36:2CHO)	M+H	PC	36	2	C44 H83 N1 O9 P1	7.84719	800.58	15056.2	28428.8	18082.8	21971.9	15678.3	17683.6	26442.1	15672.2	31350.4	12480	15947.7	18651.9	31966.5	60938.5	28311.4	17664	10783.4	17767.7	41912.6	25957.1	15559	10840	23825.3	28601.3	24021.7	28142.2	19093.6	21074	27061.7	37779.3	21669.1	18485	22901.9	20488.1
Com_679_pos	PC(18:1)	PC(18:1)	M+H	PC	18	1	C26 H51 N1 O8 P1	1.04101	536.335	139192	113592	83570.5	88483	75468.3	81309.3	142320	145842	76247.3	73291.6	36276.7	101073	90912.7	91815.9	112584	67998.7	98052	94325.3	45621.9	96110.3	62833	75758.2	90528.5	64783.8	25201.5	137637	77317	81643.5	72734	68924	63865.9	112779	163419	139018
Com_691_pos	PC(18:1/22:4)	PC(40:5)	M+Na	PC	40	5	C48 H86 N1 Na1 O8 P1	11.5955	858.598	1.06591e+06	902001	738831	1.02055e+06	302364	758728	878590	756732	445120	648653	320877	325078	466479	519596	330687	937897	887951	937240	280095	223632	391918	303920	986888	567181	328022	480821	744045	533704	225635	1.05446e+06	587096	887528	1.15863e+06	889465
Com_695_pos	PC(18:2)	PC(18:2)	M+Na	PC	18	2	C26 H48 N1 Na1 O7 P1	1.5558	540.306	1.0523e+06	1.4079e+06	657328	704560	3.93388e+06	3.91533e+06	735180	1.12595e+06	2.59537e+06	1.13568e+06	2.54004e+06	2.30163e+06	4.26208e+06	3.47392e+06	4.49399e+06	2.34122e+06	3.63927e+06	2.99664e+06	2.24827e+06	4.19543e+06	2.12172e+06	1.34607e+06	2.25614e+06	4.40659e+06	1.90665e+06	5.31767e+06	2.9509e+06	3.42816e+06	703116	1.95855e+06	2.24818e+06	3.08843e+06	3.56569e+06	3.29215e+06
Com_698_pos	PC(18:2/14:0)	PC(32:2)	M+Na	PC	32	2	C40 H76 N1 Na1 O8 P1	9.67204	752.52	238920	224130	155283	331321	287201	184377	242462	185619	483330	300736	283900	192931	288281	479729	397371	154759	203179	173053	275592	286151	140248	172539	192874	268426	325317	131956	356745	207686	237745	295708	102694	188871	310677	239747
Com_709_pos	PC(18:2/19:3)	PC(37:5)	M+Na	PC	37	5	C45 H82 N1 Na1 O7 P1	11.4819	802.572	452680	308508	411861	258303	228849	447798	271394	486722	261350	497200	258109	389743	231901	241503	163217	177464	358181	361793	164737	206656	312855	519279	348145	168816	153806	208795	267856	205652	482816	274602	190292	315686	317185	324219
Com_724_pos	PC(18:2/22:6)	PC(40:8)	M+H	PC	40	8	C48 H83 N1 O7 P1	12.0586	816.59	224753	148575	326982	130239	201168	332791	224763	394024	143427	239272	140562	159648	156481	147410	100753	332284	220402	317823	73285.9	201132	160498	198907	354851	130659	95527.5	205719	121213	109050	398081	136642	171646	184405	206002	185948
Com_725_pos	PC(18:2/24:5)	PC(42:7)	M+Na	PC	42	7	C50 H86 N1 Na1 O8 P1	12.0337	882.598	110673	151245	84670.5	57780.2	79972.2	36085.8	131955	104517	33926.9	43666.6	17056.3	10357.2	60120.2	26174.5	92869.2	85108.7	85840.6	54851.6	87957.2	103065	45141.2	39325.4	14686.5	81596.6	43124.5	68607.1	59486.1	67573.8	115187	103791	21852.9	137741	106348	110691
Com_726_pos	PC(18:3/12:0)	PC(30:3)	M+H	PC	30	3	C38 H73 N1 O7 P1	9.58535	686.512	101379	124708	130985	112787	105982	87913.1	81441.4	101927	126953	37393.1	72270.4	93999.1	90321.6	120797	128677	66196.6	125146	58943.3	52049.1	101604	51766	34859.3	53639.5	85080.7	55002	48435.7	97604.6	63941	101007	125646	56972.8	90758.4	95347.4	97341.8
Com_740_pos	PC(18:4/12:1)	PC(30:5)	M+H	PC	30	5	C38 H69 N1 O7 P1	8.09266	682.481	37900.3	44131.4	60623.3	34229.5	35162.1	28038.3	30004.2	45105.4	36832.3	13639.7	29065.8	26783	32206.5	28525.2	43961.3	25648.2	42107.4	27141.3	14138.9	37118.5	19161.4	29596.6	26176.5	45101.3	23876.9	29859.6	27713.2	32897	39489.5	36118.6	34664.1	32523.5	35707.1	35908.6
Com_761_pos	PC(19:1)	PC(19:1)	M+Na	PC	19	1	C27 H54 N1 Na1 O7 P1	3.55226	558.353	181069	199143	100569	141437	49222.7	95945.9	192879	190840	67187.9	60971.2	38844.4	47710.2	80562	40715.4	63965.1	84530.6	137513	114298	85162.1	118195	27495.8	48660.9	77945	90925.9	87371.6	93483.2	103132	38337.4	49093.7	41044.2	48385.2	115813	91200	81844.1
Com_769_pos	PC(20:0)	PC(20:0)	M+Na	PC	20	0	C28 H58 N1 Na1 O7 P1	6.51128	574.384	63008.1	135793	90833.3	138776	43614	50810.7	136497	129955	70206	32421.9	69721.8	64899.1	51065.9	46385.5	10042.2	41914.3	122091	94445.7	81304.8	124073	64375.3	33416.1	81709	52474.4	39631.8	39261.1	110027	4046.29	45229	70900.2	33635.8	77073.1	83008.9	77011.3
Com_776_pos	PC(20:1)	PC(20:1)	M+Na	PC	20	1	C28 H56 N1 Na1 O7 P1	4.20707	572.369	58260.4	168115	49283.3	98785.5	26269	32360.3	94539.9	124946	43980.1	36196.2	26003.3	30867.9	23972.7	36148.7	52196.4	38151.4	119821	72639.1	45566.7	117523	27257.2	29363.8	56096.4	28647.6	37272.8	124704	94198.3	65173.2	30129.9	32331.6	24700.7	54944.4	60197.7	60266.5
Com_782_pos	PC(20:2)	PC(20:2)	M+Na	PC	20	2	C28 H54 N1 Na1 O7 P1	3.09849	570.353	975261	1.56588e+06	719600	872427	678015	932379	1.22698e+06	1.19514e+06	672803	560203	208381	339112	124144	51054.2	829319	583984	656095	950515	462582	751975	180469	349502	537117	492515	567588	436105	949853	364040	332572	233705	271314	711405	908759	1.01487e+06
Com_788_pos	PC(20:3/17:0)	PC(37:3)	M+Na	PC	37	3	C45 H84 N1 Na1 O8 P1	12.2288	820.583	729576	492238	840975	574935	714088	611924	941666	547283	442542	470485	445066	341126	487813	738675	604370	507047	600363	488648	460679	796697	410852	173436	492880	797656	399778	384502	507146	484701	531642	592920	410718	577663	602588	572991
Com_789_pos	PC(20:3/18:0)	PC(38:3)	M+Na	PC	38	3	C46 H86 N1 Na1 O8 P1	12.9969	834.598	2.27394e+06	1.17957e+06	2.08901e+06	1.4994e+06	1.28657e+06	2.56018e+06	1.51028e+06	1.85342e+06	857624	1.39117e+06	1.59992e+06	695126	1.3675e+06	1.78463e+06	1.13982e+06	3.55048e+06	1.41663e+06	1.85123e+06	1.1177e+06	1.02785e+06	4.85792e+06	1.5705e+06	2.2706e+06	1.80448e+06	4.18653e+06	1.63486e+06	1.20844e+06	2.24466e+06	943192	2.9783e+06	3.75405e+06	1.223e+06	1.98791e+06	1.90505e+06
Com_806_pos	PC(20:4/18:0)	PC(38:4)	M+Na	PC	38	4	C46 H84 N1 Na1 O8 P1	11.9373	832.583	1.90752e+07	1.32364e+07	1.67815e+07	1.47267e+07	1.21078e+07	2.72811e+07	2.12708e+07	2.12074e+07	1.03781e+07	2.11016e+07	1.05028e+07	1.59351e+07	1.80152e+07	1.19517e+07	9.8989e+06	3.04738e+07	2.327e+07	1.96514e+07	1.21326e+07	1.60396e+07	9.95052e+06	1.49294e+07	2.93779e+07	1.41035e+07	9.2552e+06	1.31607e+07	1.08871e+07	1.22717e+07	1.53272e+07	9.04914e+06	1.19839e+07	1.32717e+07	1.51436e+07	2.0148e+07
Com_825_pos	PC(20:5/16:0)	PC(36:5)	M+Na	PC	36	5	C44 H78 N1 Na1 O8 P1	10.189	802.536	260654	269458	274128	235890	304212	255950	220230	150604	206612	99609.4	171098	101903	249273	271247	270021	111492	267271	224464	202822	247499	166830	196220	220446	215792	176775	150806	155615	174999	170119	253545	103124	292684	262546	253220
Com_829_pos	PC(20:5/19:3)	PC(39:8)	M+H	PC	39	8	C47 H81 N1 O7 P1	11.4939	802.575	433496	337113	411197	256837	225709	502577	263106	505908	261087	497221	255814	389578	237490	247601	145190	153481	358546	384140	125138	176509	330509	512886	352595	172364	150731	203901	274446	210876	500191	279919	192858	310533	307585	318718
Com_830_pos	PC(20:5/20:4)	PC(40:9)	M+H	PC	40	9	C48 H81 N1 O7 P1	11.2638	814.575	934082	742030	1.18596e+06	634109	764204	820686	842036	989462	830010	1.25953e+06	779969	854495	718661	741864	468025	767229	1.04774e+06	1.23432e+06	652629	640620	671709	1.08283e+06	1.25467e+06	662285	474700	532108	591417	647909	1.1916e+06	717648	545568	853201	810945	809093
Com_842_pos	PC(21:0CHO)	PC(21:0CHO)	M+H	PC	21	0	C29 H57 N1 O9 P1	2.85782	594.377	46552.6	38283.3	43613.2	1031.07	1743.61	28624.8	3279.91	13296	61938.5	28666.6	10493.3	10798.5	712.034	12012.1	15905.2	57858.2	43224.7	53964.9	17197.4	99052.4	26581.5	49231.5	48922.1	30492.5	36433.3	1213.56	68040.3	14753.3	32564.2	50746.3	21516	20010.6	26206.4	34850.4
Com_845_pos	PC(21:2CHO)	PC(21:2CHO)	M+Na	PC	21	2	C29 H52 N1 Na1 O9 P1	2.74749	612.327	458880	372183	308061	291792	314596	566413	232072	161526	333963	437955	18529.3	342514	222521	65090.9	297394	423413	130036	282266	68348	140841	21109.5	75980.8	158174	74945	70428.5	128602	390299	6642.29	138667	28608.2	83754	251647	355594	348272
Com_848_pos	PC(21:4/16:0)	PC(37:4)	M+H	PC	37	4	C45 H85 N1 O7 P1	12.2056	782.606	703944	1.26467e+06	1.1588e+06	364445	673237	1.35277e+06	817383	1.00818e+06	348217	877051	707585	935250	368804	365222	286481	528516	472532	790624	456458	822196	476010	1.82014e+06	660991	494536	543645	540309	440982	285487	1.58118e+06	431357	356665	440279	898606	945251
Com_850_pos	PC(21:5/14:0)	PC(35:5)	M+H	PC	35	5	C43 H79 N1 O7 P1	10.0425	752.559	35362.5	41842.5	35776	30446.6	40405.9	46098.7	49020.6	50742	33066.3	37388.5	38227.4	44158.6	30867.8	31981.4	31863.6	19521	31496.7	25849	31310.2	43912.6	26491.7	26077.7	23135	33224.4	23723.7	12618.1	31967.9	41470.2	52246.7	39511.1	19316.8	34655.8	32006.2	33390.7
Com_855_pos	PC(22:2)	PC(22:2)	M+H	PC	22	2	C30 H57 N1 O8 P1	2.98268	590.382	26700.1	27105.4	34151.8	32991.7	32894.6	30200.4	56244.8	43634.6	21429.7	26692.7	34578.6	30539.5	18117.6	21002.9	28302.1	19148.4	19135.2	36552.8	24513	28483.1	26982.4	43137.8	31201.9	42582.5	19417.7	47577.6	34455.9	42710.1	20469.1	18093.4	20295	27104.6	33044.5	26607.9
Com_856_pos	PC(22:3)	PC(22:3)	M+Na	PC	22	3	C30 H56 N1 Na1 O7 P1	3.90653	596.369	767609	1.92803e+06	1.44504e+06	783823	486159	516357	795983	2.10298e+06	599308	342473	434305	392015	415314	573377	701010	299196	1.34261e+06	1.43143e+06	474954	1.65957e+06	215314	323765	1.10662e+06	409928	506749	1.14612e+06	1.14743e+06	966544	398398	488526	176237	1.12703e+06	1.15919e+06	1.19205e+06
Com_863_pos	PC(22:4/18:0)	PC(40:4)	M+Na	PC	40	4	C48 H88 N1 Na1 O8 P1	13.1607	860.614	301008	309550	405714	410800	329487	239123	250416	224267	356071	117973	214774	306634	206987	354660	367825	196705	165724	267052	371176	169587	152992	156095	219030	326172	259387	432435	383050	297428	280439	561189	43264.9	231201	214740	234015
Com_882_pos	PC(23:1CHO)	PC(23:1CHO)	M+H	PC	23	1	C31 H59 N1 O9 P1	3.05621	620.392	18923.1	3088.54	13595	10185.1	427.031	252.814	7968.49	1698.97	29378.2	43027.1	4155.34	7619.44	1548.98	8291.77	11606.2	17128.9	13769.8	18183.6	8261.4	28080.5	5361.79	18501	21115.5	15525	10985	1248.33	32337.6	7155.67	33421.4	19632	15859.5	7275.38	8989.1	8335.34
Com_883_pos	PC(23:3CHO)	PC(23:3CHO)	M+Na	PC	23	3	C31 H54 N1 Na1 O9 P1	2.94599	638.343	23639.2	31822.7	25717.1	15454.7	6665.75	25670.9	12657.4	8899.15	13819.5	7234.99	8939.51	3603.86	25562.5	11018.8	10123.3	15519.1	9185.68	20010.1	3078.22	6527.93	7340.58	2593.73	8808.08	3588.27	3875.75	11753.2	14439.7	9527.92	2275.51	1558.52	4689.7	20074.9	22093.6	20085.7
Com_888_pos	PC(23:5CHO)	PC(23:5CHO)	M+H	PC	23	5	C31 H51 N1 O9 P1	2.77702	612.33	559879	392512	457777	258143	497633	541171	234146	152098	428331	498423	16741.6	391836	499505	62540.3	430110	400802	159532	284830	60974.3	118789	20176.6	59325.5	156675	100229	61383.7	3451.14	394545	2637.77	145182	119208	219292	529662	517773	529672
Com_895_pos	PC(24:0)	PC(24:0)	M+H	PC	24	0	C32 H67 N1 O7 P1	9.57485	608.465	1.35443e+06	1.12373e+06	1.08567e+06	1.075e+06	930699	1.23051e+06	1.2294e+06	973172	984180	1.08665e+06	923453	1.14348e+06	839095	882701	1.01563e+06	600120	1.0709e+06	958565	837113	885034	849673	628193	917962	928295	710799	731139	1.30683e+06	904527	1.11475e+06	1.0873e+06	982633	1.03918e+06	1.04701e+06	1.08609e+06
Com_899_pos	PC(24:1CHO)	PC(24:1CHO)	M+H	PC	24	1	C32 H61 N1 O9 P1	3.34827	634.408	8446.86	4699.19	11446.1	2671.07	5296.12	1648.29	1201.71	3086.43	34991.9	15024.6	2767.22	11859.3	3701.78	7340.89	8741.19	9248.18	9383.68	7603.46	5380.36	17385.4	4657.7	10787.2	13714.8	14086.3	5249.28	6020.66	16229.5	7740.94	16458.4	17972.5	9514.61	8604.02	10399.7	11170.4
Com_900_pos	PC(24:6)	PC(24:6)	M+H	PC	24	6	C32 H53 N1 O7 P1	2.69922	594.355	1.82266e+06	1.82382e+06	2.06816e+06	1.20536e+06	1.20765e+06	2.88348e+06	922711	1.33951e+06	1.27294e+06	1.08304e+06	301845	1.32682e+06	1.71215e+06	502880	1.35189e+06	1.13849e+06	1.12822e+06	2.5058e+06	319680	598493	456362	905331	1.56045e+06	383351	478459	567482	1.85519e+06	467421	998890	1.09493e+06	957364	1.52548e+06	1.86525e+06	1.83472e+06
Com_906_pos	PC(25:1CHO)	PC(25:1CHO)	M+H	PC	25	1	C33 H63 N1 O9 P1	5.14498	648.423	21381.5	5714.66	18126.5	5385.28	1733.49	2494.47	997.407	5594.68	31645.7	24795.1	5270.62	11354.5	2927.17	3886.85	10052.9	14411.1	18481.7	23238.9	6771	16199.9	6047.58	16208.8	18144.2	11620.4	7633.06	2541.07	22866.3	6194.22	18923.1	16450	17757.9	12785.4	13453.3	12891.3
Com_908_pos	PC(25:6CHO)	PC(25:6CHO)	M+H	PC	25	6	C33 H53 N1 O9 P1	3.47335	638.345	34374.4	48045.1	56147.4	30271.1	13633.6	16827.8	44415.9	32926.9	23703.8	4936.72	3151.71	8319.74	14425.3	2619.92	14100.5	32117.4	22982.3	35640.4	14402.4	34152.9	658.579	4684.45	20093.5	20120.3	17552.3	6760.66	33384.3	7786.97	6923.47	5296.55	7933.22	34706.8	40913.5	39747
Com_925_pos	PC(27:7CHO)	PC(27:7CHO)	M+H	PC	27	7	C35 H55 N1 O9 P1	3.89377	664.361	20189.3	57897.3	49792.2	16293.2	5996.41	2623.89	20267.6	50334.2	17564.2	4825.02	6268.65	3507.68	4555.99	7258.84	12150.3	5066.34	36922.5	40038.1	8959.83	43166.8	612.188	3637.02	27254.7	4606.23	7014.82	20120.5	29905.4	13475.2	2024.79	6958.61	364.681	33982.4	40337.1	38767.5
Com_955_pos	PC(30:0CHO)	PC(30:0CHO)	M+H	PC	30	0	C38 H75 N1 O9 P1	8.38434	720.517	5065.11	3609.16	5532.59	5912.27	4179.15	5451.09	3893.22	4472.39	4997.13	5285.25	5002.83	3792.34	3304.26	3612.32	4849.5	1374.37	5665.94	3142.08	3729.56	4539.48	1898.35	3402.91	1725.56	4021.67	3383.89	3884.48	3397.72	3735.18	5489.13	4933	2236.19	3714.74	3850.64	3524.13
Com_958_pos	PC(30:2)	PC(30:2)	M+H	PC	30	2	C38 H73 N1 O8 P1	10.3969	702.507	134088	104885	55467.3	130796	55582.5	102476	60079	49571.3	80604.2	97136.9	69883.3	91505.6	100639	71746	67581.2	27195.5	58919.9	73251.7	46171.4	52633.4	73297.5	39044.8	71001.8	18587.5	54081.9	49737.2	58664.7	69412.7	77305	72427	81159.4	85888.5	64111.8	65434
Com_961_pos	PC(30:3)	PC(30:3)	M+H	PC	30	3	C38 H71 N1 O8 P1	9.22449	700.491	89877.8	157250	99531.8	136596	121081	85392.8	97546	118097	224112	89732.8	114045	130665	125168	155062	208183	54906.6	92624	69564.7	117229	133136	59483.6	67165.9	59850.5	164137	145268	55917.9	117257	88691.9	136214	127063	45677.7	129570	188553	122529
Com_976_pos	PC(31:0CHO)	PC(31:0CHO)	M+H	PC	31	0	C39 H77 N1 O9 P1	8.85645	734.533	53321.6	57200.8	59967.8	52338.3	80857.7	83744.5	67668	52188.4	71684.1	77862.5	70638.9	59787.2	47571.4	56448.6	85239.5	43211.6	47736.8	39288.2	56890.7	51576.5	45790.5	30697.2	39961	50757.8	41026.1	26566	52677.2	47126.3	92956.3	76000.3	43489.9	45554.1	48541.5	40836
Com_982_pos	PC(31:4CHO)	PC(31:4CHO)	M+H	PC	31	4	C39 H69 N1 O9 P1	7.07682	726.47	1635.68	1971.8	1474.04	2015.25	1345.07	423.09	1722.68	1377.32	7642.27	9951.82	768.832	1787.94	240.969	1079.67	1476.98	491.093	2102.53	2391.8	981.948	2007.72	283.7	2894.6	3219.7	1217.21	1151.54	2757.21	5280.36	1663.25	4385.84	3591.7	3613.28	1722.84	1311.92	2473.83
Com_990_pos	PC(32:4)	PC(32:4)	M+H	PC	32	4	C40 H73 N1 O8 P1	9.60636	726.507	123635	231006	151693	138267	106377	97003.9	98906.7	157330	216654	197227	71335.8	89120.1	116003	203136	114569	74491.1	112697	109335	154888	231858	82229.2	79711.8	99636.3	60339	123548	41230.5	85783.7	81390.2	188193	112730	39206.8	144517	149651	133982
Com_995_pos	PC(33:0)	PC(33:0)	M+H	PC	33	0	C41 H85 N1 O7 P1	13.1109	734.606	585232	695010	767806	470535	917619	730250	613667	634654	467383	512246	667325	887829	554481	584718	336040	335263	569216	720823	307154	625503	317517	583209	405172	622212	537397	402180	664192	540506	1.38758e+06	529747	441505	704374	375794	811768
Com_996_pos	PC(33:0CHO)	PC(33:0CHO)	M+H	PC	33	0	C41 H81 N1 O9 P1	9.79877	762.564	80456.7	82801.1	63966.8	83957.8	54377.4	115066	63777.5	81289.7	115374	50635.8	90086.4	71115.3	74455.4	117560	89281.1	43911.8	74370.4	41098.8	88454.8	61807.9	34886.4	61372.2	42064.1	92848.6	67212.2	35187.9	97266.6	81454.2	101240	90992.8	35864.8	84799.6	79545.5	84811.4
Com_997_pos	PC(33:1)	PC(33:1)	M+Na	PC	33	1	C41 H80 N1 Na1 O8 P1	10.1064	768.551	832179	739144	633449	1.05048e+06	2.37437e+06	5.02501e+06	811443	574462	1.09919e+06	2.60859e+06	5.65824e+06	3.28235e+06	5.56298e+06	7.5548e+06	5.93889e+06	429312	6.15537e+06	4.87958e+06	5.29463e+06	880038	3.92921e+06	3.48996e+06	730843	3.4549e+06	4.83113e+06	509177	5.63291e+06	5.94171e+06	4.52587e+06	1.3464e+06	465446	888541	736785	817439
Com_1007_pos	PC(33:5)	PC(33:5)	M+H	PC	33	5	C41 H73 N1 O8 P1	10.1178	738.507	43024.5	40410.4	44858.7	60607	62803.4	40197.2	100199	30551.7	48731.2	71024.5	44781.6	46983.5	58080.4	44105.2	53132.3	23762.9	31175.9	31013	54103.4	27422.9	43491.9	28682.4	41836.7	68645.5	40181.1	18709.7	35773.4	51924.7	52005.5	48987.9	43037.7	47275.8	44653.3	47793.5
Com_1010_pos	PC(34:0CHO)	PC(34:0CHO)	M+H	PC	34	0	C42 H83 N1 O9 P1	10.3293	776.58	717227	552271	406497	464412	482799	476139	444650	500244	522001	667840	582777	377765	493104	654945	448521	500055	499706	434349	369740	494996	339498	380354	340151	636639	424666	303712	585582	492914	610103	566040	323842	512660	542455	498350
Com_1012_pos	PC(34:1)	PC(34:1)	M+Na	PC	34	1	C42 H84 N1 Na1 O7 P1	12.6054	768.588	5.01654e+06	3.76642e+06	4.05977e+06	3.7386e+06	3.25287e+06	3.40429e+06	2.15805e+06	5.05682e+06	1.86949e+06	2.41619e+06	1.76866e+06	3.40918e+06	2.98242e+06	3.69986e+06	2.6971e+06	2.3884e+06	2.32754e+06	2.57495e+06	2.12995e+06	5.49111e+06	2.59248e+06	5.169e+06	2.10281e+06	4.48569e+06	2.27178e+06	2.98178e+06	4.96046e+06	3.991e+06	8.78745e+06	4.38495e+06	1.9764e+06	4.44073e+06	2.6408e+06	2.7019e+06
Com_1015_pos	PC(34:2)	PC(34:2)	M+Na	PC	34	2	C42 H82 N1 Na1 O7 P1	12.7346	766.572	345995	253623	302740	278024	247123	364486	314129	279597	346787	264500	232438	231083	228433	330282	262875	194140	247995	271999	250125	248134	248191	227558	251921	208021	208180	222160	242513	248344	407397	210501	209315	208948	351039	356808
Com_1018_pos	PC(34:3)	PC(34:3)	M+H	PC	34	3	C42 H81 N1 O7 P1	10.6953	742.575	1.17353e+06	1.34873e+06	1.24777e+06	956398	1.23111e+06	1.33861e+06	1.2568e+06	1.18925e+06	973868	1.27366e+06	1.10265e+06	1.37262e+06	1.14019e+06	1.17527e+06	1.04687e+06	910923	1.03464e+06	887835	799131	985904	787681	1.44271e+06	1.0965e+06	1.14129e+06	629603	831394	1.056e+06	873330	1.5637e+06	979038	1.0617e+06	1.12679e+06	1.2002e+06	1.2053e+06
Com_1021_pos	PC(34:5)	PC(34:5)	M+H	PC	34	5	C42 H75 N1 O8 P1	9.80634	752.522	270297	307531	171865	349630	170058	137349	239818	181256	534470	488871	332472	279158	240008	982898	436186	174306	286292	233449	342389	395116	218480	300962	176877	271977	342790	143505	354927	256513	248994	403348	135536	323968	405965	321233
Com_1045_pos	PC(36:0)	PC(36:0)	M+H	PC	36	0	C44 H89 N1 O8 P1	14.0104	790.632	1.1854e+06	1.46767e+06	1.36511e+06	1.36148e+06	1.33194e+06	932415	415104	723752	1.91071e+06	1.56281e+06	1.47522e+06	1.26356e+06	1.32738e+06	1.41127e+06	1.58478e+06	834480	1.3556e+06	1.15836e+06	1.58135e+06	1.06865e+06	852576	1.20464e+06	999772	1.51493e+06	1.24264e+06	1.38426e+06	1.34559e+06	1.14668e+06	1.51428e+06	1.55586e+06	925128	1.1836e+06	1.37274e+06	1.37753e+06
Com_1048_pos	PC(36:10COOH)	PC(36:10COOH)	M+H	PC	36	10	C44 H67 N1 O10 P1	14.5763	800.45	8193.74	11171.4	13575.5	6526.98	4729.07	12267.9	13081	7168.36	8744.47	3732.86	13431.2	23872.6	26151.6	7887.25	31052.5	11848.2	17466.1	14979.2	10972.9	16486	5955.31	9523.54	3040.54	15275.2	25370.9	17443.8	11144.7	9411.06	11688.5	12492.6	19916	5952.03	4693.39	6966.04
Com_1063_pos	PC(36:6)	PC(36:6)	M+H	PC	36	6	C44 H77 N1 O8 P1	9.75847	778.538	1.22593e+06	1.4164e+06	869382	1.1249e+06	822364	726987	758620	998238	1.7318e+06	2.47541e+06	861752	1.1345e+06	1.5278e+06	2.06769e+06	1.09123e+06	648181	1.11531e+06	829938	1.07063e+06	1.74321e+06	679156	954496	717398	781378	1.01915e+06	523613	1.2726e+06	1.1868e+06	1.40786e+06	1.14769e+06	510881	1.23e+06	1.35199e+06	1.30645e+06
Com_1079_pos	PC(37:5)	PC(37:5)	M+H	PC	37	5	C45 H83 N1 O7 P1	12.6711	780.59	1.01875e+06	647257	785574	544052	590074	988856	659627	1.02511e+06	646342	351018	561715	674541	612628	753601	455626	443746	756573	382792	461534	780595	717545	710963	338047	639224	326609	452397	609251	587654	1.47055e+06	578966	414699	716038	654488	647026
Com_1083_pos	PC(37:6CHO)	PC(37:6CHO)	M+H	PC	37	6	C45 H77 N1 O9 P1	7.83671	806.533	6107.85	6755.61	9087.99	7719.43	5428.84	11554.1	7053.59	12002.2	7923.52	4054.47	8100.74	8462.33	6470.49	7140.63	3659.54	3932.83	8516.5	6386.59	3708.74	7782.27	4573.58	8534.82	8169.8	6392.94	3265	4341.98	5943.18	7805.85	6364.47	7426.41	6089.42	11413.7	9481.1	8646.22
Com_1086_pos	PC(37:7COOH)	PC(37:7COOH)	M+H	PC	37	7	C45 H75 N1 O10 P1	9.72452	820.512	11952.9	13268.8	11861.7	12681.4	6650.16	14551.7	11004.5	10767.3	23779.3	37929.8	24802.1	9600.97	11729.8	16261.6	22617.7	15079.6	8742.12	8227.65	22897.9	66495.6	21448.3	10246.1	16681.5	11293.1	16735.4	9288.78	24258.6	18334.1	7176.67	25756.9	8609.29	16333	25801.7	14805.4
Com_1089_pos	PC(38:0)	PC(38:0)	M+Na	PC	38	0	C46 H92 N1 Na1 O8 P1	13.9516	840.645	740124	932961	804080	712261	416282	775218	532241	437267	639975	496538	763549	339284	774330	969242	778764	565170	753950	506287	447179	453928	415921	364606	432802	863936	429949	517996	588081	884847	702015	957742	315590	691072	711908	677458
Com_1091_pos	PC(38:10)	PC(38:10)	M+H	PC	38	10	C46 H73 N1 O7 P1	9.3227	782.512	2101.65	549.769	1915.49	5627.4	10965	12749.4	4137.77	2967.24	10334	8634.5	10781.5	7939.1	12936.1	18520.8	14525	11244.2	9652.56	15663.5	5366.11	2145.31	7250.39	6114.99	7887.36	908.206	9528.2	4130.24	4634.01	6067.22	10073.9	9181.48	3934.55	8667.9	7981.43	5897.56
Com_1094_pos	PC(38:2CHO)	PC(38:2CHO)	M+H	PC	38	2	C46 H87 N1 O9 P1	11.14	828.611	76138.1	69682.5	88688.4	55179.9	82868.2	99222.7	54288.6	69466.6	81803.4	28980.4	66860.1	59847.9	77813.7	61742.9	79844.6	25423.1	69359.8	58457.3	56540.2	84750.2	48162.5	39213.5	31055.5	105268	46387.5	42311.8	87881.2	108992	122328	109022	33812.1	72217.3	80249.4	63313.9
Com_1096_pos	PC(38:3)	PC(38:3)	M+Na	PC	38	3	C46 H88 N1 Na1 O7 P1	12.4597	820.619	908140	886604	872931	797579	898225	784934	923561	985268	895533	1.59219e+06	763834	823402	632914	921166	648053	647238	844549	956202	657961	651089	604612	963556	799200	709478	564425	567762	623539	711958	1.12226e+06	912865	509971	858443	885984	877592
Com_1121_pos	PC(39:4CHO)	PC(39:4CHO)	M+H	PC	39	4	C47 H85 N1 O9 P1	9.97155	838.596	31039.5	29204.2	31488.4	15445.1	16562.9	36366	13846.4	34236.1	24745.4	11301.8	14342	22552.5	14241.7	29353.5	16268.1	6079.48	44542.3	13328.5	9393.6	17643.5	3891.69	21462.7	8632.2	27472.6	4734.82	7339.56	41630.3	42531.7	23582.2	13402.4	14159.4	35674.7	21822.2	25001.2
Com_1133_pos	PC(3:0/12:0)	PC(15:0)	M+H	PC	15	0	C23 H47 N1 O8 P1	1.27303	496.303	54760.7	37515.8	37212.4	44832.5	34082.7	63175.8	72502.9	57288.2	21468.2	20297.1	24878.8	29904.2	30203.9	20987.9	29318.7	17421.3	48469	24826.2	19074.4	26852	31311.7	15494.6	21622.4	25880.3	15701.4	34970.9	27102.4	21521.4	33538.9	27041.9	25182.4	35047.4	39479.8	40350
Com_1145_pos	PC(40:5)	PC(40:5)	M+H	PC	40	5	C48 H87 N1 O8 P1	11.8897	836.616	4.15187e+07	4.06358e+07	4.43626e+07	3.58272e+07	4.67395e+07	4.64072e+07	5.68503e+07	2.91447e+07	3.56761e+07	4.27369e+07	3.23383e+07	3.19687e+07	3.64188e+07	4.34805e+07	3.6862e+07	3.59762e+07	4.39947e+07	4.12201e+07	2.73896e+07	3.02732e+07	2.5018e+07	2.87556e+07	4.14362e+07	4.09642e+07	2.02108e+07	2.89401e+07	3.18507e+07	4.76236e+07	3.53857e+07	3.92189e+07	3.05025e+07	3.92045e+07	3.8912e+07	3.97985e+07
Com_1166_pos	PC(41:2)	PC(41:2)	M+H	PC	41	2	C49 H95 N1 O8 P1	14.7835	856.679	50434	63948.5	39183.7	55180.5	48285.7	38129.4	47216	25615.8	57040.4	33130.7	43240.3	36556.8	42923.7	29575.9	66019.4	26182.9	36365.1	28241.6	35845.2	35462.8	33771.9	22642.7	25214.4	46666.5	48281.3	36104.3	50641.1	47242	25789.7	65086.2	35138.5	45883	49548.4	44740.6
Com_1173_pos	PC(41:5)	PC(41:5)	M+H	PC	41	5	C49 H89 N1 O8 P1	12.4512	850.632	199225	178757	88162.8	123029	211481	288662	177338	82446.1	204107	207329	102615	110835	41754.1	215234	265568	95794.5	86352.4	118224	101960	115493	147267	59563.5	48615.4	40298.3	30121.1	101033	135695	130552	67043.2	232790	137359	151830	165271	193405
Com_1183_pos	PC(42:1)	PC(42:1)	M+H	PC	42	1	C50 H99 N1 O8 P1	15.5719	872.71	50734.7	68010.9	54606.9	30065.8	59823	64397.9	40596	35872	40227.8	17948.3	46214.5	31621.2	51508.4	69131.3	47775.8	38528.6	67082.8	24646.5	32397.7	47647	22190.6	30631.1	22839	49142.1	18131	38457.9	69497.7	43819	63488.3	52179.3	13609.1	22414.3	37565.1	38502.5
Com_1193_pos	PC(42:3)	PC(42:3)	M+H	PC	42	3	C50 H95 N1 O8 P1	14.2301	868.679	264946	137604	149982	219263	183066	265036	261317	74633.1	228150	149107	247569	146656	215874	218032	144272	74557.8	170173	96853.1	146709	116634	140745	40257.5	41222.5	169681	104220	154722	193501	65704	131254	259925	151398	195043	195806	146712
Com_1214_pos	PC(43:12COOH)	PC(43:12COOH)	M+H	PC	43	12	C51 H77 N1 O10 P1	9.17577	894.528	7633.34	8144.86	5390.8	10556.4	6175.23	4787.42	6447.71	8048.79	14615.6	8085.36	9387.79	8256.64	8813.13	14343.9	7452.96	3577.02	8252.36	5789.64	10877.3	13637.5	5679.05	4625.66	8985.59	5844.06	8452.37	3177.62	10159.7	16639.8	9011.24	8296.95	3311.32	13095.6	11017.4	7853.25
Com_1229_pos	PC(44:10COOH)	PC(44:10COOH)	M+H	PC	44	10	C52 H83 N1 O10 P1	11.3921	912.575	60037	52026.4	48415.5	42568.7	28122.1	82673	62240.7	72522.2	85734.8	84825.6	43333.7	35632.8	60575	36414.3	119762	24272.3	40040.4	37559.4	61552.7	31673.3	38646	48837.3	34209.8	45656.5	39558.2	19704.8	31434.1	74212.1	89780.9	88591.3	33419.1	30952	42701.6	39095.5
Com_1238_pos	PC(44:3)	PC(44:3)	M+H	PC	44	3	C52 H99 N1 O8 P1	14.9172	896.71	169660	196259	170710	128846	207327	152759	174649	48973.4	167353	64649.6	114127	106381	130324	151853	133717	91600	105408	93294.7	104609	113407	105413	90632.7	76420.6	188925	97883.2	138922	187163	124154	141530	148689	87948.9	76723.2	128550	141732
Com_1239_pos	PC(44:4)	PC(44:4)	M+H	PC	44	4	C52 H97 N1 O8 P1	15.0286	894.695	58666.2	95836	67991.9	58645.1	62267.4	59810.4	58763.2	31192.7	76910.5	48026.4	66911.7	41321	42346.2	60203.8	59324	22438.4	53266	39760.7	60104.5	48926.9	35865.5	39247.8	28615.1	63863.9	55988.8	46871.6	62524.1	51122	46611.1	87336.7	32592.9	32560.2	54943	53575.7
Com_1254_pos	PC(45:12)	PC(45:12)	M+H	PC	45	12	C53 H85 N1 O7 P1	13.5438	878.606	43585.2	94929.8	50766.5	32656.6	49604.2	39908.4	29275.2	30115.8	31684.6	37747.2	62394.5	11877.9	35067.7	112646	54143.8	31622.4	23685.8	20956.2	22332	43568.2	11184.2	18060	19570	15542.9	5112.26	15138.9	32564.4	68312.6	48400.5	88488	15705.5	32459.3	37498.8	43376.3
Com_1263_pos	PC(45:5)	PC(45:5)	M+H	PC	45	5	C53 H99 N1 O7 P1	15.6704	892.715	2041.94	642.57	506.518	2117.48	541.201	3834.08	551.153	510.933	380.854	694.864	2160.91	375.747	2956.49	24431.3	2000.22	10035.7	2733.84	8.11725	14085.7	529.486	1513.35	1271.78	783.916	1313.99	4752.51	1714.36	2490.26	508.047	4743.88	2511.1	6490.48	13791.7	8194.66	10845.4
Com_1282_pos	PC(49:0COOH)	PC(49:0COOH)	M+Na	PC	49	0	C57 H112 N1 Na1 O10 P1	15.3232	1024.79	68251.1	58356.1	74284.8	75936.5	79209.4	92514.4	71860.4	61428.9	55569.1	29767.6	56208.4	71899.2	65000.8	76381	87460.4	41383	114864	33691.5	53252.9	52508.5	60665.8	39444.3	33110.3	56456.6	28975.5	71542.1	89951.1	45588.4	103553	79692	48549.9	81138.4	82066.2	67874
Com_1294_pos	PC(7:0/15:2)	PC(22:2)	M+Na	PC	22	2	C30 H56 N1 Na1 O7 P1	4.20056	596.369	11749	55147.4	22638.1	21679	7374.36	5399.93	20167.6	58570.5	9406.59	7293.28	7846.42	4737.17	4692.52	12537.9	9814.05	5277.98	37772	19139.7	10122.5	45811.6	4719.32	4042.88	14897.4	3819.12	6146.54	33440.2	22935.6	21550	6371.66	6129.37	2884.61	16490.5	18306.9	18840.3
Com_1295_pos	PC(7:0/16:0)	PC(23:0)	M+Na	PC	23	0	C31 H64 N1 Na1 O7 P1	8.94915	616.431	27014.3	29959.5	25127.8	27523.3	23510.4	25541.8	32965.1	26112	25940	19577	22456	24006.7	21790.4	20448.9	21541.4	16412	26292.1	23079	19648.7	23733.5	18482.5	11175.5	20627.8	24555.3	17557.6	14700.5	30787.3	20775.9	17680.3	27866.8	22709.9	22750.5	25506	24589.3
Com_1296_pos	PC(7:0/23:3)	PC(30:3)	M+H	PC	30	3	C38 H71 N1 O7 P1	8.90762	684.496	62877.8	74945.2	89039	60541.3	62301	61046.8	59714.3	72933.1	63410.2	27094.6	51438.6	55132.5	57536	56758.5	63853.5	56777.2	68295.5	43762.1	33164.8	69959.7	34434.5	39179.1	50908.5	69683.4	37655.4	31239.1	54215.4	58969.4	85270.9	66758.9	44655.4	59049.8	63228.1	58866
Com_1330_pos	PE(6:1CHO/18:1)	PE(24:2CHO)	M+Na	PE	24	2	C29 H52 N1 Na1 O9 P1	2.81484	612.327	498171	308849	327841	237772	503352	557263	231937	151494	453498	476133	12467.5	429881	502624	64352.6	406351	427605	155022	257182	66606	145695	17567.2	73758.1	155933	87060.1	60572.5	4606.15	380057	4231.98	146893	126221	214891	436680	525885	528567
Com_1345_pos	PFAA(12:1)	PFAA(12:1)	M+H	PFAA	12	1	C12 H24 N1 O1	6.07768	198.185	1.48242e+06	1.36233e+06	1.06995e+06	988761	483492	905852	1.16981e+06	1.10562e+06	699166	774149	839028	806445	760548	659384	594702	579721	1.01469e+06	1.28651e+06	530904	1.06736e+06	640560	1.12645e+06	1.29425e+06	985045	495174	1.18194e+06	1.13874e+06	475347	1.01193e+06	764516	705732	953680	1.06144e+06	1.01084e+06
Com_1353_pos	PFAA(18:3)	PFAA(18:3)	M+H	PFAA	18	3	C18 H32 N1 O1	1.61381	278.248	103606	121688	69113.6	71187.5	50962.1	86036.5	109953	129325	51012.6	79362.4	16995.5	67745.4	110020	93570.7	14354.4	10611.9	18321.5	97159.9	52028.7	91402.7	66637.8	19570.9	125492	19402.2	44308.5	22411.4	21831.7	15396.5	73263.4	17577	64839.7	177263	226917	235023
Com_1355_pos	PFAA(20:1)	PFAA(20:1)	M+H	PFAA	20	1	C20 H40 N1 O1	6.69275	310.31	903643	1.01883e+06	758179	530128	471765	1.14484e+06	1.11794e+06	674109	633482	871043	402170	812208	917145	1.23889e+06	285623	174328	405694	815847	769270	824734	547959	364351	1.08009e+06	467776	366609	476026	195425	303104	703605	271727	634956	3.1114e+06	3.36203e+06	3.44253e+06
Com_1356_pos	PFAA(20:2)	PFAA(20:2)	M+H	PFAA	20	2	C20 H38 N1 O1	4.95785	308.295	76182.6	80889.7	73221.9	45282.9	44768.8	97176.9	70748.1	61890.6	48166	81247.5	23064.5	56650	117828	90185.1	14813.7	9495.22	21404.8	69962.2	55333.4	85431.7	74802.7	18907.6	120574	25255.2	36940.7	24635.6	22635	24280.6	68019.1	18985.3	57977.2	79334.9	88928.7	89811.1
Com_1397_pos	SM(d29:1)	SM(d29:1)	M+H	SM	29	1	C34 H70 N2 O6 P1	7.49389	633.497	32365.1	40815.9	42572.6	31699.8	35486.6	36274.6	31924.3	34166.6	41244.2	18076.1	32039.5	48099.3	33745.9	31746.4	30076.5	26589.1	35909.3	28443.9	22802.7	36073.9	24063.3	21053.3	30936.4	28223	22117.8	30941.6	32625.8	24697	35473.3	35265.8	24518.3	31061.1	33339.6	35155.5
Com_1406_pos	SM(d31:5)	SM(d31:5)	M+H	SM	31	5	C36 H66 N2 O6 P1	6.40113	653.465	15230.5	33047.6	18689.9	30178.9	28670.9	14395.6	18810.4	17250.8	30641	13775	12859.2	10983	18345	18894.6	21664.7	7560.83	16082.7	18330.5	15784.5	16715.1	8622.52	7204.4	20468.3	16070.4	14101.5	17479.2	19894.8	14856	6171.5	21390.1	13003.1	18864	21372.2	18677.7
Com_1414_pos	SM(d33:6)	SM(d33:6)	M+H	SM	33	6	C38 H68 N2 O6 P1	7.11182	679.481	4126.16	5584.4	4249.08	5344.29	6708.58	3241.18	3624.87	3285.64	12232.8	5240.9	2849.84	2238.45	4068.2	4920.35	5708.63	1468.87	3862.23	2785.71	3183.83	1078.33	1504.19	1372.95	6418.34	5400.53	5714.98	1384.56	6226.53	6589.21	1992.9	4499.85	4587.29	3115.75	5159.25	4400.73
Com_1421_pos	SM(d35:0)	SM(d35:0)	M+H	SM	35	0	C40 H84 N2 O6 P1	11.1474	719.606	1.39373e+06	1.21366e+06	1.20324e+06	978256	1.5539e+06	1.0186e+06	1.1379e+06	1.08148e+06	2.37311e+06	1.31831e+06	1.86265e+06	1.43707e+06	1.09147e+06	1.69182e+06	1.5801e+06	671855	1.65347e+06	1.17631e+06	1.15301e+06	1.32077e+06	796210	1.40597e+06	1.00238e+06	918636	1.16408e+06	1.09135e+06	1.26796e+06	1.21507e+06	1.40163e+06	2.35232e+06	890136	1.32284e+06	1.439e+06	1.51602e+06
Com_1426_pos	SM(d35:5)	SM(d35:5)	M+H	SM	35	5	C40 H74 N2 O6 P1	9.35045	709.528	65797.4	91946.4	81995	77851.4	69135.6	31720.3	76818.6	50177.4	109018	18932.4	64260.1	81129.6	64544.4	55354.7	73975.6	30639.7	55532.6	61736.3	46510.3	61435.2	42234.6	32675.1	55413	55783.6	48430.1	23155.4	44059.5	50128	39686.9	62774.8	38780.3	54363.7	62140.1	65561.5
Com_1433_pos	SM(d37:1)	SM(d37:1)	M+H	SM	37	1	C42 H86 N2 O6 P1	12.4649	745.622	1.13599e+07	1.99907e+07	1.92431e+07	1.32394e+07	1.24757e+07	1.31088e+07	1.21312e+07	9.08891e+06	1.5962e+07	3.88399e+06	1.05295e+07	1.11991e+07	1.09031e+07	1.37321e+07	1.20346e+07	9.70035e+06	8.67954e+06	9.54564e+06	7.06516e+06	9.26689e+06	7.29829e+06	1.08484e+07	8.59148e+06	1.1195e+07	6.88925e+06	8.9079e+06	1.13596e+07	9.88202e+06	1.29575e+07	9.71787e+06	7.97622e+06	1.40017e+07	1.49376e+07	1.49578e+07
Com_1435_pos	SM(d38:0)	SM(d38:0)	M+H	SM	38	0	C43 H90 N2 O6 P1	13.4505	761.653	877243	1.01102e+06	1.12105e+06	951857	1.16298e+06	765014	1.09426e+06	1.18348e+06	1.91686e+06	1.79788e+06	1.51129e+06	1.50316e+06	817284	1.24691e+06	1.85079e+06	680925	1.24026e+06	843685	1.13403e+06	1.14035e+06	768375	1.70342e+06	689552	1.32422e+06	1.04907e+06	1.09917e+06	923719	927307	1.29022e+06	1.56989e+06	845950	1.21995e+06	1.3098e+06	1.32405e+06
Com_1439_pos	SM(d38:4)	SM(d38:4)	M+H	SM	38	4	C43 H82 N2 O6 P1	12.1543	753.591	144193	137355	301475	63499.9	162786	100241	194271	162878	74893.8	21550.3	57513.6	153348	122693	78286.7	54204.1	208889	103595	99333.2	95406.6	128463	67917.8	314999	95831	152453	54000.7	182991	111672	41370.7	328797	86023.7	136126	155939	179219	122643
Com_1442_pos	SM(d39:0)	SM(d39:0)	M+H	SM	39	0	C44 H92 N2 O6 P1	14.0513	775.669	181467	315739	204907	179150	314799	268540	151192	181634	485464	718298	359748	221889	227643	661778	142368	363442	125128	143515	170977	194873	117934	213162	302858	187135	63214.8	180100	154476	158314	234038	151026	129952	179147	203800	184217
Com_1443_pos	SM(d39:1)	SM(d39:1)	M+H	SM	39	1	C44 H90 N2 O6 P1	13.7157	773.653	2.83479e+07	5.04427e+07	4.7375e+07	3.52806e+07	3.85582e+07	3.20137e+07	3.44513e+07	2.82127e+07	5.52319e+07	1.07593e+07	3.05455e+07	3.93575e+07	3.65459e+07	2.58917e+07	4.86621e+07	2.52129e+07	3.2211e+07	2.42853e+07	2.6975e+07	3.09463e+07	2.60796e+07	3.22551e+07	2.45853e+07	3.65707e+07	2.70655e+07	3.18425e+07	3.77317e+07	2.70267e+07	3.56167e+07	3.96263e+07	2.54345e+07	3.05243e+07	3.5577e+07	3.60541e+07
Com_1455_pos	SM(d41:2)	SM(d41:2)	M+H	SM	41	2	C46 H92 N2 O6 P1	13.8678	799.669	3.04217e+07	3.91631e+07	4.31927e+07	3.23595e+07	3.79083e+07	3.37209e+07	3.62074e+07	2.74089e+07	4.53116e+07	1.1384e+07	2.30214e+07	2.94201e+07	2.70378e+07	2.61625e+07	3.76219e+07	2.26859e+07	3.22811e+07	3.11731e+07	2.32101e+07	2.72509e+07	3.19442e+07	2.54257e+07	3.12318e+07	3.02407e+07	2.84638e+07	2.98257e+07	3.62975e+07	2.71828e+07	3.04744e+07	4.16094e+07	2.46266e+07	2.94202e+07	3.57712e+07	3.26484e+07
Com_1457_pos	SM(d41:4)	SM(d41:4)	M+H	SM	41	4	C46 H88 N2 O6 P1	13.7114	795.637	8.2953e+06	1.51153e+07	1.52132e+07	1.10984e+07	1.19437e+07	9.26896e+06	1.11149e+07	7.83052e+06	1.66517e+07	1.59057e+06	9.57932e+06	1.21385e+07	1.04943e+07	8.55591e+06	1.41165e+07	6.53175e+06	1.01187e+07	7.62515e+06	8.68265e+06	9.19555e+06	8.03691e+06	9.14919e+06	5.17021e+06	1.23343e+07	8.80325e+06	9.46423e+06	1.18629e+07	8.04383e+06	1.10944e+07	1.12903e+07	9.23397e+06	1.01001e+07	1.14965e+07	1.10651e+07
Com_1480_pos	SM(t22:1)	SM(t22:1)	M+H	SM	22	1	C27 H56 N2 O7 P1	3.15845	551.382	66865.3	67848.3	82620.9	58496.4	75221.1	61433.4	86202.6	97801.2	47534.9	62208.9	49595.6	50302	70222.8	56441.8	69241.9	57356	63942.7	77747.5	50202.1	93347.8	79746.2	48014.5	67219.5	60892.1	47637.5	106175	70667	108930	65452.5	48519.5	43556.5	61065.9	72297.3	52364.8
Com_1481_pos	SM(t30:1)	SM(t30:1)	M+H	SM	30	1	C35 H72 N2 O7 P1	7.65161	663.507	25615.2	39477.2	44319.2	30093.4	32177.6	37386.1	30780.2	28870.7	37152.8	8177.64	31078.8	44590.1	33045	29679	29361.8	25071.1	26933.6	24682.6	19332.7	25564.5	18478.2	20132.2	24409.2	30108.7	20867.5	29763.4	29164.7	24776.8	34124.8	27025.2	21014.3	29429.6	31585.6	31636.9
Com_1486_pos	SM(t33:1)	SM(t33:1)	M+H	SM	33	1	C38 H78 N2 O7 P1	9.32296	705.554	127221	100106	127031	121521	121086	97306.6	128311	94003.2	164080	18661	168188	123853	74064	95382.6	129072	36642.6	102070	26203.9	87020.1	38198.9	25647.6	120786	21131.5	162640	73838	98839.7	130234	70366	189881	76528	75189.9	115782	116790	132843
Com_1492_pos	SM(t34:4)	SM(t34:4)	M+H	SM	34	4	C39 H74 N2 O7 P1	8.79465	713.523	23498	29145.3	28240.4	22332.3	22075	20249	24163.7	21307.8	30634.3	10268.5	23614.4	29370.7	23444.4	24485.7	22538.3	19435.4	22094.7	16437.5	17172.5	19126.2	11365.3	20008.6	16386.9	30432.1	18910.9	17233.9	23017.2	18656.6	34815.4	22862.6	14098.4	23518	25830.3	25917
Com_1509_pos	SM(t40:5)	SM(t40:5)	M+H	SM	40	5	C45 H84 N2 O7 P1	13.0672	795.601	113631	83670.7	91316	47715.9	104585	83009	59195.9	160174	24739	194335	30200.4	132961	110594	84817.7	47990.9	87346	76153.4	73835.4	21210.9	65729.8	49841.3	79998.7	76690	28701.5	41418.9	31106.9	53732.6	36087.2	66687.4	74591.7	41264.5	90544.1	101246	82916.7
Com_1514_pos	SM(t42:1)	SM(t42:1)	M+H	SM	42	1	C47 H96 N2 O7 P1	11.6844	831.695	344639	255841	256641	224609	265435	335381	348053	222237	212250	208547	202897	188695	227231	185247	189402	140224	291121	256677	144428	314274	218939	134824	300002	157305	150787	211232	281306	248029	302498	253041	198870	226936	212932	242793
Com_1516_pos	SM(t42:3)	SM(t42:3)	M+H	SM	42	3	C47 H92 N2 O7 P1	9.68338	827.664	64572.1	111906	82478.2	61862.9	55866.6	78843	72058	66226.4	74008.4	47119.3	51255	90080.2	64706.4	36731.9	57334.8	40100.1	62356.6	42421.9	41536.4	57982.3	65957.7	42455.7	90929	47307.3	47138.8	40960.9	90047.8	50105.8	80110.4	65126.7	63130	64266.1	65181.1	72893.9
Com_1532_pos	SPH(d19:1)	SPH(d19:1)	M+H	SPH	19	1	C19 H40 N1 O2	5.2506	314.305	17791.4	11172.5	11697.9	8591.48	3608.44	8455.01	5008.08	12263.9	6533.58	19055.3	1153.87	8372.89	15583.8	13814.6	1288.98	7020.32	1061.14	9930.3	6324.44	11662.1	7991.93	725.125	18388	1946.68	6266.59	2244.17	1174.62	1061.01	11522.6	1367.88	10606.2	7443.81	7836.84	9881.09
Com_1609_pos	TG(14:0/16:0CHO/18:1)	TG(48:1CHO)	M+NH4	TG	48	1	C51 H98 N1 O7	15.3392	836.734	7641.08	1926.77	4516.94	13557	12985.8	10044.8	15791.9	2578.87	5295.88	30162.4	14892.6	17307.8	10990.6	3045.27	5113.93	5006.33	2830.07	11273.8	41141.2	4644.34	24192.8	9584.51	9271.67	10640.5	17016.4	26335.3	11303.7	11467.1	13273.2	17730.2	46257	11310.3	11760.2	9485.57
Com_1644_pos	TG(15:0/18:1)	TG(33:1)	M+Na	TG	33	1	C36 H66 Na1 O6	9.14752	617.475	740.379	265.662	193.426	144.188	685.064	277.702	336.201	501.776	18401.2	1265.29	792.506	4319.71	382.797	2057.13	2028.18	995.868	1818.68	4172.9	198.345	183.348	517.953	1784.28	3199.95	14369.7	447.889	186.581	207.646	1300.32	315.595	862.932	1212.97	1082.5	682.581	713.682
Com_1656_pos	TG(15:1/14:0/16:0)	TG(45:1)	M+NH4	TG	45	1	C48 H94 N1 O6	16.6133	780.708	378466	158110	166467	328500	117679	111405	205854	132607	113884	1.80012e+06	433568	760413	703714	415614	508308	88378.5	81847	506759	2.33589e+06	405543	621157	738611	217330	167013	567057	607184	369778	187118	66488	229652	2.68608e+06	543279	521005	578564
Com_1749_pos	TG(16:0CHO/14:0/16:0)	TG(46:0CHO)	M+NH4	TG	46	0	C49 H96 N1 O7	15.3104	810.718	14394.7	5951.32	9241.4	16084.6	13949.3	16163.5	16240.4	9391.27	6700.88	14881.1	27955.2	15993.5	13705.6	7714.04	9046.9	4590.91	12421.4	9560.41	51046.4	8762.36	38563.3	9931.3	8204.96	15780.7	34690.3	27154.4	17190.8	11957.9	14952.8	11215.3	43261.7	8383.87	12087.6	10871.8
Com_1968_pos	TG(21:3/7:1CHO/19:1)	TG(47:5CHO)	M+Na	TG	47	5	C50 H84 Na1 O7	12.9624	819.611	183279	175145	152107	90528.7	155468	253252	67039.3	188743	83540.7	179447	113031	171806	130296	124707	93910.2	176919	116070	267794	47928.2	145633	149321	40386.6	219255	60473	65444.4	83226.8	78475.8	87863.1	151119	89115.6	66810.3	111195	165416	110164
Com_1979_pos	TG(22:4)	TG(22:4)	M+H	TG	22	4	C25 H39 O6	1.00095	435.274	225109	223309	326212	105136	62596.6	61636.4	158113	304072	57150	134014	140429	167440	99833	60439.4	75082.2	52366.5	120236	92441.4	25164.5	123596	52885.9	114624	89996.8	144687	63615.8	70668.8	52055.5	73724.6	124324	44108.8	90495.7	79176	81211.3	81107.3
Com_1997_pos	TG(24:5)	TG(24:5)	M+H	TG	24	5	C27 H41 O6	1.04053	461.29	62540.2	44195.6	130673	46561.7	16970.6	30027.3	81089.9	87868.8	11330.7	34750	24960.1	30260.7	51139.4	13999.4	32395.6	13352.2	27438.3	29116.1	6536.36	42899.7	10084.7	65739.6	28437.7	48167.2	22658.2	33164.6	17211.7	55319.1	51829.9	13500.8	36649.4	26942.1	25805.7	25030.8
Com_2003_pos	TG(26:1/8:0/13:2COOH)	TG(47:3COOH)	M+Na	TG	47	3	C50 H88 Na1 O8	12.0806	839.637	501774	369640	783522	459250	471396	588009	715525	609699	401784	566281	408519	346758	358174	455405	508493	600656	439418	575922	467485	490489	322582	214898	584419	505744	318697	358794	423892	402630	270053	413580	431336	475193	489567	459949
Com_2013_pos	TG(27:5COOH)	TG(27:5COOH)	M+H	TG	27	5	C30 H45 O8	1.12109	533.311	53421	64709.1	56356.5	19305.9	12884.7	12358.7	31232.7	88754.1	10392.1	56353.5	27151.6	38761.7	22639.9	9892.38	19530.9	6738.86	32381.5	34171.8	2624.83	66316.2	1956.15	35099.5	30741.1	22834.6	12407.8	16720.3	9504.33	20201.4	33650.2	6531.94	23617.1	16088	16271	17042.7
Com_2015_pos	TG(27:7)	TG(27:7)	M+H	TG	27	7	C30 H43 O6	0.998057	499.305	76703.5	71658.3	117909	58540.3	48478.9	60272.1	204945	186468	42392.4	58327.5	51245.5	60444.2	52606.3	43302.4	41288.1	76777.1	99948.4	74698.3	17133	86953.2	38211.4	67791	59597.5	80177.8	43266.8	74900.6	23126.1	46656.8	61448.2	16324	57959.5	25297.8	24522.2	33046.3
Com_2055_pos	TG(32:2/9:2COOH)	TG(41:4COOH)	M+Na	TG	41	4	C44 H74 Na1 O8	10.3269	753.528	35645.3	11405.2	21991	14388.1	16294.9	22311.4	21899.3	19973.7	12167.4	23997	17219.5	16483.1	22183.4	25246.4	18546	6023.48	14258.3	17048.1	14706.3	11702.4	7295.97	9734.04	6262.56	12895.1	11222.3	5176.74	8413.72	14832.4	22476.7	12169.9	9938.07	14119.5	14271.1	12956.2
Com_2077_pos	TG(34:0/6:1CHO)	TG(40:1CHO)	M+NH4	TG	40	1	C43 H82 N1 O7	12.6582	724.609	52285.7	47563.5	40847.8	51173.6	63725.8	73775.9	57669.8	38459.5	55517.7	85121.1	58616.4	89530.2	66904.5	77075.6	65960.4	38475.2	65140.1	71725.2	41727.6	62827.9	44313.1	77672.2	61231	89382.6	40000.7	42656	40382.2	48310.6	81016.6	56083.1	43260.3	50999.6	60932.7	55400.2
Com_2079_pos	TG(34:1/10:2CHO)	TG(44:3CHO)	M+Na	TG	44	3	C47 H82 Na1 O7	11.8747	781.595	241439	165081	211844	135304	125838	300662	148477	289817	155212	299586	157143	227317	148119	144298	108315	133536	198988	202654	116956	139587	126050	201328	204355	114877	95089.6	120559	140276	120123	300408	115443	113774	183995	163604	212366
Com_2152_pos	TG(37:4/10:2CHO)	TG(47:6CHO)	M+Na	TG	47	6	C50 H82 Na1 O7	11.4983	817.595	68178.2	129486	73021.8	52706.1	254319	623524	147570	78912.9	236995	472696	244322	438131	410178	347749	252451	100323	125378	323730	106569	274759	245486	64325.3	353507	213725	269507	95321	329317	213465	720905	115479	51516.4	49046.6	53744.6	53108.4
Com_2168_pos	TG(38:6/9:2COOH)	TG(47:8COOH)	M+Na	TG	47	8	C50 H78 Na1 O8	10.3261	829.559	485519	280766	264835	348212	289006	405919	500445	359601	365690	1.45452e+06	320475	164561	236450	580522	285142	533141	370283	335773	431782	421835	250370	192476	255593	363392	221646	225500	194287	365991	220066	334793	197249	345191	366409	386501
Com_2220_pos	TG(45:14/6:1CHO)	TG(51:15CHO)	M+Na	TG	51	15	C54 H72 Na1 O7	10.5035	855.517	55840.6	24627.7	50864.9	24659.1	23348.7	50561.3	84814.6	60699	18741.4	60469.9	27641.2	33763.3	22403.1	16820.2	18529.5	118891	35803.2	51453.9	26470.7	36655.8	45487.7	44979.1	55339.8	32021.6	14287.9	37797.3	25461.7	19347.1	25673	16371	43602.7	34757	35070.1	44967.1
Com_2224_pos	TG(46:6COOH/8:0)	TG(54:6COOH)	M+H	TG	54	6	C57 H97 O8	14.2585	909.718	2142.61	595.601	974.231	2206.61	911.419	14.241	21.1628	699.63	526.337	3876.74	12.7248	3092.09	1801.45	61721.1	666.8	44282	2047.31	567.14	25871.7	1139.01	1917.53	3177.57	3278.8	1601.23	8.62935	1082.77	1249.97	3018.61	7575.99	4905.55	1316.83	64074.2	38655.8	50641
Com_2225_pos	TG(46:9COOH/6:0)	TG(52:9COOH)	M+NH4	TG	52	9	C55 H90 N1 O8	14.1195	892.666	35330.4	39438	29165.6	24243	50388	51562.8	45309.8	34357	23690.1	37977.4	39578.8	24681.4	52434.7	55024.4	30153.2	18933.9	29348.8	23941.8	18075	27092.4	42359.5	25186.5	29626.9	38837.7	36975.2	29263.7	22256.7	12891.4	43679.3	37772.4	27349.7	44747.5	59505.6	42321.9

## Sheet: milk
Differential metabolites identified from milk of Tarim Bactrian camels from group C-H by UPLC-MS/MS analysis technology.
Compound_ID	Name	LipidGroup	AdductIon	Class	Chain_length	Unsaturated_keys	Formula	RT [min]	m/z	pos_C1	pos_C2	pos_C3	pos_C4	pos_C5	pos_C6	pos_C7	pos_C8	pos_H1	pos_H2	pos_H3	pos_H4	pos_H5	pos_H6	pos_H7	pos_L1	pos_L2	pos_L3	pos_L4	pos_L5	pos_L6	pos_L7	pos_L8	pos_M1	pos_M2	pos_M3	pos_M4	pos_M5	pos_M6	pos_M7	pos_M8	pos_QC1	pos_QC2	pos_QC3
Com_1_pos	AEA(16:0)	AEA(16:0)	M+H	AEA	16	0	C18 H38 N1 O2	4.06389	300.29	86738.7	319722	343475	314367	1.12172e+06	1.39311e+06	62921.5	56143.6	71212.2	42426.3	59793.3	54909.7	59294.9	99093	151769	1.92582e+06	136417	64395.7	66880.2	276512	78139.3	52905.8	77846.4	58300	145795	40889.3	107854	59038.8	66826.1	153077	67031.3	114543	160387	169396
Com_7_pos	AcCa(13:1)	AcCa(13:1)	M+H	AcCa	13	1	C20 H38 N1 O4	1.19076	356.28	35849.3	65604.6	50380.3	49922.7	41780.1	34784	63846.4	60734.2	93593.4	27254.8	43677.8	78595.3	17336.9	78532.7	28634.5	123771	82345	43571.5	131523	233648	105136	55249.6	37414.9	170512	21926	28333.8	80250.6	15956.4	76282.3	212123	18884.8	43339.3	57132.6	56221
Com_15_pos	AcCa(18:0)	AcCa(18:0)	M+H	AcCa	18	0	C25 H50 N1 O4	4.18706	428.373	387347	481084	270742	271445	294183	167369	341954	427232	587803	171414	214403	420885	112274	334572	163037	696072	491543	371801	978014	855111	1.04135e+06	330272	313375	1.06761e+06	149255	177228	437590	400391	440972	312314	149138	334463	392624	409752
Com_19_pos	AcCa(3:0)	AcCa(3:0)	M+H	AcCa	3	0	C10 H20 N1 O4	0.8956	218.139	887327	1.11006e+06	1.1589e+06	554336	2.33289e+06	5.18153e+06	3.18303e+06	1.17564e+06	1.62255e+06	862542	5.43285e+06	2.74221e+06	1.90625e+06	625203	9.07077e+06	9.29662e+06	394816	1.07945e+06	1.52805e+06	2.11584e+07	2.45167e+06	1.50955e+06	3.03768e+06	2.82206e+06	1.46736e+07	2.50438e+06	4.50055e+06	2.30637e+06	1.10171e+06	8.2747e+06	4.8951e+06	2.28654e+06	2.42986e+06	1.41344e+06
Com_20_pos	AcCa(4:0)	AcCa(4:0)	M+H	AcCa	4	0	C11 H22 N1 O4	0.911446	232.154	1.68312e+06	365452	1.28741e+06	697232	2.02279e+06	3.89636e+06	3.12715e+06	1.04167e+06	861246	1.67904e+06	1.79435e+06	1.27715e+06	1.16403e+06	249695	6.96033e+06	4.33293e+06	335671	1.19391e+06	1.22676e+06	2.09317e+07	1.60138e+06	1.20663e+06	1.55688e+06	2.53216e+06	1.22278e+07	2.29109e+06	2.57548e+06	1.74904e+06	1.80595e+06	5.10922e+06	5.34308e+06	741309	1.04396e+06	1.27895e+06
Com_24_pos	AcHexCh	AcHexCh	M+H	AcHexCh	0	0	C33 H57 O6	9.53802	549.415	307793	1.53341e+06	890249	1.25001e+06	219699	95064.1	369327	1.18758e+06	1.2902e+06	580711	404994	1.36211e+06	102103	263708	81787.6	348938	236964	100225	450549	376089	339319	463250	112118	220901	39102.7	678778	236036	520389	87594.5	49193.2	47770.9	417512	485916	585807
Com_27_pos	AcHexCm	AcHexCm	M+H	AcHexCm	0	0	C34 H59 O6	8.28244	563.431	80041.7	184738	158525	235299	61582	26803.5	95489.9	268849	336317	165774	156747	226628	38507.6	142502	17715.4	73069.9	109194	50934.5	162900	60182.7	126039	148366	42586.1	78609.4	7975.35	129855	74447.9	155246	20371.6	11098.9	4280.8	101366	114766	149651
Com_28_pos	AcHexSi	AcHexSi	M+H	AcHexSi	0	0	C35 H61 O6	8.25764	577.446	643536	1.78411e+06	2.16626e+06	2.86167e+06	497530	358202	820574	1.76637e+06	2.99048e+06	1.29172e+06	1.7105e+06	3.19027e+06	948543	1.43421e+06	289004	650505	1.07207e+06	556491	1.18221e+06	615337	989265	1.40984e+06	479379	623009	134545	838193	587642	1.14887e+06	288016	154597	180065	1.0491e+06	1.1783e+06	1.17729e+06
Com_29_pos	AcHexSt	AcHexSt	M+H	AcHexSt	0	0	C35 H59 O6	9.64608	575.431	344512	2.19835e+06	1.18195e+06	1.63017e+06	210659	64511.6	621681	1.63445e+06	1.54907e+06	727385	512461	2.12557e+06	142319	246031	19321.4	286275	243429	118722	813852	250056	569194	541762	107264	334159	6106.11	752026	204990	578634	59988.3	25562.3	37578.2	590178	682072	692719
Com_32_pos	BisMePA(14:0/14:0)	BisMePA(28:0)	M+H	BisMePA	28	0	C33 H66 O8 P1	9.10471	621.449	230485	825230	567220	878020	106466	104130	261527	380485	874534	238031	394475	670447	162557	126192	30376.7	175223	202663	122145	319846	84529.4	105204	289340	118077	168862	31181.1	208687	202850	214488	43613.5	25438	17220.1	226952	187421	305796
Com_34_pos	BisMePA(14:1/16:0)	BisMePA(30:1)	M+NH4	BisMePA	30	1	C35 H71 N1 O8 P1	11.1631	664.491	189120	188160	360439	512754	179715	202081	136874	154398	88317.1	41216.1	86531.2	402505	182327	159358	50616.3	176827	257289	320728	76214.6	19273.3	193950	319064	365431	95440.8	126587	75451.9	170244	151587	121127	98385.4	257438	125721	68233.8	100414
Com_46_pos	BisMePA(18:3/14:0)	BisMePA(32:3)	M+NH4	BisMePA	32	3	C37 H71 N1 O8 P1	10.1804	688.491	1.55384e+06	753098	1.31888e+06	1.51168e+06	1.36456e+06	1.50823e+06	889230	592185	1.8892e+06	1.13764e+06	2.09875e+06	965944	2.35817e+06	2.52271e+06	2.109e+06	1.02252e+06	1.70353e+06	1.57978e+06	1.17434e+06	602450	1.2928e+06	1.99263e+06	1.03504e+06	460292	2.07438e+06	640321	1.52193e+06	1.08738e+06	1.08745e+06	2.10317e+06	1.64624e+06	1.11284e+06	1.21356e+06	1.63988e+06
Com_47_pos	BisMePA(18:3/15:0)	BisMePA(33:3)	M+NH4	BisMePA	33	3	C38 H73 N1 O8 P1	10.7993	702.507	558501	453536	485098	515093	378748	375655	433586	354958	788817	505228	654153	461976	562432	844795	493316	409181	471527	897333	621568	199300	758386	750950	664748	358800	572007	463652	675550	542278	835277	651210	585535	467365	572303	636244
Com_63_pos	BisMePA(32:5)	BisMePA(32:5)	M+NH4	BisMePA	32	5	C37 H67 N1 O8 P1	9.91458	684.46	169859	75531.6	149993	123596	113514	110920	173902	51757.7	158871	103326	319797	115765	320320	310744	212429	142715	150281	124956	79659.6	29392	79401.5	174729	106201	49462.4	293057	53315.7	140843	135137	94007.8	200438	281466	124288	114644	145450
Com_72_pos	BisMePA(35:6)	BisMePA(35:6)	M+NH4	BisMePA	35	6	C40 H71 N1 O8 P1	10.6098	724.491	58538.1	28677.4	43633.3	33699.3	22903.3	37599.2	25384.7	12368.6	46632.3	37419.2	74186.9	26495.2	113443	81789.3	21948.1	46875.6	52342.7	63686.6	44818.9	36582.1	40975.1	81686	61760.9	32089.6	69032.1	42031.6	63349.9	39042.3	77726.6	76572.8	54498.6	33101.1	49023.4	48359.9
Com_83_pos	BisMePA(38:7)	BisMePA(38:7)	M+NH4	BisMePA	38	7	C43 H75 N1 O8 P1	11.5182	764.522	1.19846e+07	5.51219e+06	6.44074e+06	5.75028e+06	1.1013e+07	9.61513e+06	8.00217e+06	5.99291e+06	7.21717e+06	5.75089e+06	9.75805e+06	5.09201e+06	1.26683e+07	9.20872e+06	1.43614e+07	8.18152e+06	8.70739e+06	1.03449e+07	1.02931e+07	3.56992e+06	1.08505e+07	8.45861e+06	1.42895e+07	9.1679e+06	1.07569e+07	6.4194e+06	1.41329e+07	9.40779e+06	1.38516e+07	1.35026e+07	1.16202e+07	6.69721e+06	8.88497e+06	8.70811e+06
Com_89_pos	BisMePA(40:7)	BisMePA(40:7)	M+NH4	BisMePA	40	7	C45 H79 N1 O8 P1	13.0663	792.554	1.3503e+06	868709	1.16267e+06	1.06618e+06	1.15915e+06	1.30481e+06	1.10141e+06	865546	1.14517e+06	777220	1.0925e+06	814075	821129	909992	824554	985596	1.11403e+06	1.61147e+06	1.20195e+06	592092	1.36479e+06	1.42699e+06	1.30034e+06	1.79844e+06	671740	843097	1.09565e+06	1.15075e+06	1.77148e+06	728099	1.09082e+06	915285	1.02057e+06	1.10057e+06
Com_90_pos	BisMePA(40:9)	BisMePA(40:9)	M+NH4	BisMePA	40	9	C45 H75 N1 O8 P1	11.3269	788.522	1.59342e+06	596254	866692	753697	1.28047e+06	1.35099e+06	1.17044e+06	644533	822386	747099	1.26908e+06	682837	896162	1.23124e+06	766750	1.12052e+06	1.36075e+06	1.51077e+06	1.62335e+06	797493	1.82699e+06	1.71037e+06	1.44301e+06	1.58201e+06	792666	741829	1.53302e+06	1.03866e+06	1.66633e+06	912136	921716	965516	1.20429e+06	1.12738e+06
Com_97_pos	Cer(d16:1/15:0)	Cer(d31:1)	M+H-H2O	Cer	31	1	C31 H60 N1 O2	10.4129	478.462	661775	136268	196562	169755	753873	708369	279836	252742	79451.2	64371.4	174070	235423	93275.8	70759	603999	1.11287e+06	60359.2	90457.9	213047	397411	95245.6	97049.1	188215	155948	378837	153886	619543	461423	43655.2	150555	185157	122263	149280	159484
Com_106_pos	Cer(d17:0/12:1)	Cer(d29:1)	M+H	Cer	29	1	C29 H58 N1 O3	7.085	468.441	1011.15	186259	185590	80365.5	366872	893272	5073.31	32818.9	2.15728	521.932	15279.8	49168.4	6488.11	19236.9	90.2902	1.17046e+06	8367.27	621.865	2767.38	28258.3	10815.6	1909.81	1559.61	1481.63	7858.11	1.72642	6809	32.2923	11085.3	108.823	11142.3	44880.2	52140.3	53682.2
Com_118_pos	Cer(d18:1/17:0)	Cer(d35:1)	M+H	Cer	35	1	C35 H70 N1 O3	12.721	552.535	185789	169108	110292	107761	147265	154454	148353	99120.7	39546.3	122047	87119.5	125008	110271	40449.9	55363.7	129070	168929	185671	163044	103886	146273	182298	196652	258630	48754.6	76463.3	177664	163534	58838.3	35898.9	102930	118742	121576	141554
Com_132_pos	Cer(d18:2/23:0)	Cer(d41:2)	M+H	Cer	41	2	C41 H80 N1 O3	14.9362	634.613	153736	198811	130721	182293	190599	128607	176387	103841	92697.1	109323	79060	140678	115566	35699.3	29559.5	114450	73762.5	128259	121492	115296	101455	162933	126441	126160	121181	112788	146913	142223	52689.7	74552.3	72211	108144	155529	126657
Com_137_pos	Cer(d19:1/16:0)	Cer(d35:1)	M+H-H2O	Cer	35	1	C35 H68 N1 O2	12.3967	534.524	401611	220982	245951	218225	302108	227935	189099	188492	210918	178719	151426	221082	161078	167872	181113	257666	267868	187397	269271	40873.8	286070	274597	283323	355713	97078.1	97225.2	174382	202459	346255	145413	70912.9	175558	192474	195209
Com_163_pos	Cer(m21:1/19:4)	Cer(m40:5)	M+H	Cer	40	5	C40 H72 N1 O2	10.1739	598.556	178779	20546.2	57690.9	32679.7	206135	153050	114352	29440.8	1609.74	16520.4	40638.9	29845.9	17558.4	4011.47	39984.9	273033	12442.3	44211.2	40586.2	343692	17535.2	89494.7	125680	115470	194495	94580.4	133650	90335.8	24772.3	114421	41797.6	24957.6	30116.2	37224.1
Com_164_pos	Cer(t11:0/20:4)	Cer(t31:4)	M+H-H2O	Cer	31	4	C31 H54 N1 O3	3.51719	488.41	17706.2	136785	153750	137854	720226	1.01341e+06	4676.66	31851.4	856.816	1488.41	761.062	42539.1	16953.1	16043.4	4821.93	1.24378e+06	12878.8	608.383	4745.68	40095.3	1607.11	4764.69	8123.73	3224.06	21674.7	3453.57	13145.7	9128.88	4230.25	13408.5	18989.3	53086.5	68441.9	75017.6
Com_167_pos	Cer(t18:0/24:1)	Cer(t42:1)	M+H	Cer	42	1	C42 H84 N1 O4	14.0182	666.639	16831.2	35063.4	30872	40093.8	3473.45	10209.1	29831.8	22045.1	49907.1	22296.3	18020.1	40108.2	56527.2	39444.1	10212.9	46491.7	61343	43769.6	47723.9	64114.9	36530.8	43826.3	29728.7	65998.2	9607.62	12045.4	28745.7	29724.7	27302.8	7057.57	28415.5	32755.7	43506.7	37012.9
Com_171_pos	CerPE(d18:1/18:3)	CerPE(d36:4)	M+H	CerPE	36	4	C38 H72 N2 O6 P1	10.917	683.512	322230	222457	253357	227621	280811	305371	185785	189734	317092	165144	317374	288233	291879	246926	238654	240189	377574	346257	518596	193247	546284	350070	364382	391552	324193	200441	379339	330464	313517	367208	361040	242517	308409	287743
Com_177_pos	DG(10:0/10:0)	DG(20:0)	M+Na	DG	20	0	C23 H44 Na1 O5	7.05051	423.308	172281	641176	1.14351e+06	1.5163e+06	97223.7	44800.7	265373	585894	1.47194e+06	536134	651177	1.44644e+06	233724	525573	77118.4	138591	208117	73317.5	197067	135545	150905	450548	61395.6	86872.1	19729.2	283569	149837	661228	22934.6	24897	37832	371850	463369	511472
Com_178_pos	DG(10:0/16:3)	DG(26:3)	M+H	DG	26	3	C29 H51 O5	9.19472	479.373	398540	795911	965229	1.07407e+06	330763	228663	364588	725645	1.24645e+06	682213	923272	1.34786e+06	586793	623624	342649	320251	265890	168248	246936	190409	211570	555164	213261	94367.1	272110	291451	360296	631368	104585	311163	139159	427004	479961	483399
Com_179_pos	DG(10:0/18:3)	DG(28:3)	M+Na	DG	28	3	C31 H54 Na1 O5	8.79517	529.386	70918.5	204934	214630	381782	64044.7	24633.8	68087.3	157503	313883	119913	161188	337903	69493.4	126240	64398.4	63764.2	63712.6	24820	73651	33333.5	50020.9	127224	30799.9	22117.2	31148.1	85872.3	53032.7	139837	8977.99	40181.8	15367.2	88634.5	115579	116812
Com_180_pos	DG(10:0/20:5)	DG(30:5)	M+H	DG	30	5	C33 H55 O5	9.55218	531.404	527347	1.62572e+06	1.37109e+06	2.2229e+06	329843	183418	583786	993008	1.60414e+06	773485	1.13689e+06	2.34264e+06	606508	953484	489927	270130	1.9914e+06	137934	421847	304263	291531	589328	191496	150483	408154	410418	246003	567698	67963.3	328623	165401	595498	730888	740428
Com_183_pos	DG(12:0/18:2)	DG(30:2)	M+Na	DG	30	2	C33 H60 Na1 O5	10.9464	559.433	251623	2.1677e+06	852309	1.28472e+06	650686	482922	1.04909e+06	1.82457e+06	1.20104e+06	292776	867752	2.672e+06	259100	362100	567507	578123	172209	40990.9	582511	2.25193e+06	293032	161361	348411	267439	523758	664950	649516	646069	195398	418033	186319	441634	494134	559421
Com_184_pos	DG(12:0/18:3)	DG(30:3)	M+H	DG	30	3	C33 H59 O5	7.83411	535.436	2088.86	21327.9	21947.5	33091.5	31424.9	37237	13312.1	19390.3	48582	13370.2	4557.69	23060.6	3389.43	4548.62	12855.9	75802.6	6441.98	1690.91	2089.88	34436.7	1733.93	6013.16	4127.91	4448.27	5812.87	3176.99	2019.09	2.82855	2.67335	3691.63	3673.74	6665.28	5500.54	5838.07
Com_186_pos	DG(12:0/20:4)	DG(32:4)	M+NH4	DG	32	4	C35 H64 N1 O5	10.4666	578.478	12337.6	131139	65976.8	163169	5150.11	41345.9	5346.66	48934.7	110728	28506.5	19515.9	117363	6989.95	7310.19	35216	11903.4	3658.82	1754.77	31433.5	27933.3	13561.4	16068.6	8992.54	1529.42	13331.7	8191.92	55.1665	20638.4	3601.94	3691.74	7255.21	22804.9	26230	22083.3
Com_187_pos	DG(12:0/20:5)	DG(32:5)	M+Na	DG	32	5	C35 H58 Na1 O5	9.67658	581.418	16993.1	121131	66697.3	122782	11148.7	41345.9	16242.4	82387.7	167128	41969.9	60528.9	133679	11033.6	9386.49	5324.28	6760.73	10572.1	55.2421	34773.3	19343.7	23490.7	55100.7	1491.98	4039.34	13331.7	28710.8	2934.1	44656.3	4022.75	3691.74	7762.17	36171.2	51358.7	45978.2
Com_190_pos	DG(12:1/6:0)	DG(18:1)	M+NH4	DG	18	1	C21 H42 N1 O5	1.45146	388.306	13335.6	40730.1	30338.5	34267.1	10434.4	6811.86	26442.8	106986	42552.4	6839.99	44856.3	30620.7	847.34	34824	24288.5	20735.4	54777.3	1708.08	47321.7	32139.3	43179.9	23056.1	3303.81	5658.62	9412.01	5411.09	13774.3	18902.5	3269.3	13518.1	6442.46	51295.1	49659.7	64485.8
Com_191_pos	DG(13:0/14:0)	DG(27:0)	M+Na	DG	27	0	C30 H58 Na1 O5	11.0491	521.418	108018	287190	295984	340178	183766	153909	241004	375990	221944	151522	226718	540491	75057.2	109532	165521	256312	73842.3	45818.4	83256.4	306860	54632.9	82433.7	145367	82614.4	155537	217115	250905	239486	61472.4	171954	77203.8	131763	155536	175729
Com_192_pos	DG(13:0/16:3)	DG(29:3)	M+H	DG	29	3	C32 H57 O5	11.0451	521.42	107970	286163	295967	325936	183766	153909	241006	375990	222013	151393	226718	540491	75217.2	109532	165577	256312	72522.8	45818.4	83256.4	306860	54149.6	82439.1	145367	82614.4	155775	206602	250905	239986	61290.1	172041	77425.5	133431	155621	175795
Com_197_pos	DG(13:1/16:1)	DG(29:2)	M+Na	DG	29	2	C32 H58 Na1 O5	10.1167	545.418	54098.7	206771	162831	187799	44670.9	18880.9	78271.6	180871	191358	83769.4	106954	283377	34056	44059.1	24956.2	36046.2	15254.9	4130.84	76168	33473.3	24679.2	54460.3	13462.3	23435.1	30133.7	61883	29411.8	86582.1	5452.46	8880.58	9898.52	73850.2	96236.8	85957.2
Com_198_pos	DG(13:1/19:0)	DG(32:1)	M+Na	DG	32	1	C35 H66 Na1 O5	9.02029	589.48	43239.6	173600	83617.8	171005	22460.3	9422.62	48375.9	115180	196917	52005.6	59232.9	170545	34726	60813	9849.28	10498.8	47709.5	23350.6	75588.4	38102.8	61808.5	61843.7	13825.5	34292.7	1777.9	51680.5	13774.5	75191.8	4960.82	8919.2	7011.64	67834.9	67222.9	61887.6
Com_200_pos	DG(13:1/24:6)	DG(37:7)	M+Na	DG	37	7	C40 H64 Na1 O5	9.61178	647.465	207152	792710	440871	869564	175696	52218.3	142971	704982	773568	196692	313326	903005	112894	113645	60360.4	92180.1	71808.8	124265	396539	57510.2	259223	433288	122402	241532	62550.7	233052	155990	315230	52287.8	12572.5	32612.6	299388	172407	268052
Com_202_pos	DG(14:0/14:0)	DG(28:0)	M+Na	DG	28	0	C31 H60 Na1 O5	11.7112	535.433	8.79246e+06	1.38329e+07	1.32516e+07	1.35894e+07	1.2821e+07	1.37756e+07	1.47463e+07	1.81552e+07	9.02751e+06	9.21816e+06	1.34477e+07	1.94134e+07	9.49713e+06	6.41926e+06	1.40711e+07	1.27783e+07	3.75782e+06	3.50373e+06	6.71038e+06	5.45273e+06	5.30856e+06	5.6845e+06	7.61239e+06	5.19225e+06	1.48451e+07	9.35367e+06	1.44759e+07	1.91196e+07	3.43983e+06	1.42292e+07	8.09167e+06	8.63272e+06	9.28447e+06	9.72651e+06
Com_203_pos	DG(14:0/15:0)	DG(29:0)	M+Na	DG	29	0	C32 H62 Na1 O5	12.3659	549.449	436584	1.09829e+06	1.12732e+06	1.19281e+06	854392	1.14452e+06	1.43276e+06	1.48756e+06	555764	825159	806250	1.9078e+06	379189	194637	1.00088e+06	1.35441e+06	169927	156628	547259	1.37305e+06	341778	356140	552301	451922	1.2084e+06	961233	1.33862e+06	1.11488e+06	226387	800917	552738	569650	709920	666127
Com_204_pos	DG(14:0/15:1)	DG(29:1)	M+Na	DG	29	1	C32 H60 Na1 O5	11.5828	547.433	55530.6	508216	307672	439773	76906.3	21112.8	185949	503678	223380	100110	109002	605537	21308.4	27118.7	19460.5	63360	16272.7	15012.3	135911	26251.7	60721	52478	32457.1	50153.7	31311	179996	120407	271553	16774.1	16135	13687.2	120113	145201	145123
Com_206_pos	DG(14:0/16:2)	DG(30:2)	M+Na	DG	30	2	C33 H60 Na1 O5	11.3322	559.433	211475	969070	611370	850362	359529	255413	949088	929389	377529	290048	284932	980302	26081.8	101997	136585	392543	58233.8	10090.5	330491	816536	103195	159909	99681.1	265950	87725.5	367558	246825	385389	50562.8	150431	67874.6	267491	242771	297151
Com_208_pos	DG(14:0/18:1)	DG(32:1)	M+Na	DG	32	1	C35 H66 Na1 O5	13.0784	589.48	6.42883e+07	8.27962e+07	7.46951e+07	7.43217e+07	6.82862e+07	5.08439e+07	1.0353e+08	9.43402e+07	6.44441e+07	4.30033e+07	6.51952e+07	9.22502e+07	4.76845e+07	3.18919e+07	4.95638e+07	6.0188e+07	3.11434e+07	3.74315e+07	7.33587e+07	1.10243e+08	6.2655e+07	5.38162e+07	5.22055e+07	7.16452e+07	4.10113e+07	5.18795e+07	6.48193e+07	9.22962e+07	3.90842e+07	3.30273e+07	4.09796e+07	5.50127e+07	6.2018e+07	6.64199e+07
Com_211_pos	DG(14:0/18:4)	DG(32:4)	M+H	DG	32	4	C35 H61 O5	11.7824	561.451	2.73761e+07	4.54907e+07	4.80732e+07	4.38099e+07	3.5412e+07	2.51411e+07	5.18104e+07	6.46472e+07	3.4749e+07	2.09832e+07	3.97363e+07	5.8361e+07	2.34793e+07	1.98697e+07	2.56805e+07	2.87027e+07	1.44519e+07	1.08847e+07	3.49267e+07	2.71238e+07	2.49532e+07	2.79285e+07	2.17095e+07	2.77063e+07	2.82661e+07	2.91148e+07	3.085e+07	5.29573e+07	1.16343e+07	2.57342e+07	1.76303e+07	2.5532e+07	2.92449e+07	3.03123e+07
Com_212_pos	DG(14:0/20:4)	DG(34:4)	M+NH4	DG	34	4	C37 H68 N1 O5	11.7078	606.509	330090	1.46267e+06	899241	1.79702e+06	217533	70717.4	547388	837127	582282	366653	371752	1.07992e+06	117033	100606	42910.4	180892	126245	52157	605272	202867	242708	389802	61447.1	171468	96952.5	325382	170750	686945	13564.1	25189.4	8240.41	330221	453230	460416
Com_213_pos	DG(14:0/20:5)	DG(34:5)	M+H	DG	34	5	C37 H63 O5	12.3854	587.467	1.9299e+07	6.37339e+07	4.65973e+07	5.24257e+07	2.42863e+07	1.20459e+07	4.38083e+07	7.93336e+07	4.2453e+07	1.99058e+07	3.21507e+07	7.61192e+07	1.65767e+07	1.15441e+07	7.84466e+06	1.66948e+07	8.37572e+06	6.71571e+06	3.59289e+07	2.34517e+07	2.31718e+07	1.90356e+07	1.34678e+07	2.76688e+07	1.25441e+07	2.49853e+07	1.75146e+07	4.26253e+07	7.91378e+06	9.70359e+06	9.39326e+06	2.91439e+07	3.44491e+07	3.64337e+07
Com_215_pos	DG(14:0/24:7)	DG(38:7)	M+Na	DG	38	7	C41 H66 Na1 O5	9.93309	661.48	35949.2	453605	269733	499755	10098.2	21736.7	33419.8	414794	468349	93742.6	81182.3	414534	4888.26	6595.52	21882.1	27828.7	9657.84	10795.5	100774	28241	72004.4	75291.4	14504.5	45952.6	12451.1	89662.8	17303	42996.9	9933.64	2891.41	7845.9	117403	140180	133235
Com_218_pos	DG(14:1/16:1)	DG(30:2)	M+Na	DG	30	2	C33 H60 Na1 O5	10.6452	559.433	590690	3.49561e+06	2.43615e+06	3.27108e+06	662739	451194	1.53404e+06	3.05263e+06	1.24002e+06	527284	1.34706e+06	3.36474e+06	645522	480880	1.10213e+06	499470	239633	121029	542450	2.43054e+06	289680	415054	297416	335198	1.69692e+06	593921	524301	1.42103e+06	121361	628332	341891	953780	847401	855607
Com_219_pos	DG(14:1/17:1)	DG(31:2)	M+Na	DG	31	2	C34 H62 Na1 O5	11.3145	573.449	303402	1.8171e+06	960295	1.7097e+06	438941	306357	917341	2.00383e+06	954592	354598	601009	2.77993e+06	84282.1	196032	413830	553140	101303	44225.5	576657	1.89468e+06	196570	239227	215973	461980	511600	671878	620875	885613	83589.8	389810	183603	446101	570658	552540
Com_220_pos	DG(14:1/18:1)	DG(32:2)	M+Na	DG	32	2	C35 H64 Na1 O5	11.9313	587.465	1.94527e+07	6.29555e+07	4.88125e+07	5.15023e+07	2.42543e+07	8.70049e+06	4.56029e+07	8.19056e+07	4.39716e+07	1.97087e+07	3.17226e+07	7.7667e+07	1.61402e+07	1.12677e+07	8.36207e+06	1.18193e+07	7.97334e+06	6.42083e+06	3.29193e+07	2.52639e+07	2.28729e+07	1.88664e+07	1.37909e+07	2.6566e+07	1.25108e+07	2.4988e+07	1.76851e+07	4.37648e+07	7.73401e+06	1.01839e+07	9.25305e+06	2.8784e+07	2.89433e+07	3.5206e+07
Com_221_pos	DG(14:1/18:2)	DG(32:3)	M+Na	DG	32	3	C35 H62 Na1 O5	10.9062	585.449	359252	2.08089e+06	1.61066e+06	2.70204e+06	616320	303590	1.02783e+06	2.80979e+06	1.81367e+06	691361	906111	4.03243e+06	207152	267958	682161	412123	145282	38757.8	467992	1.30373e+06	437798	188462	263586	292672	575696	699041	460866	1.18932e+06	67288.4	376684	221399	595716	756189	702720
Com_222_pos	DG(14:1/18:3)	DG(32:4)	M+Na	DG	32	4	C35 H60 Na1 O5	10.0797	583.433	87029.1	492258	389636	520127	53842	30830.8	144186	433470	355886	128333	215362	766914	64629.8	70546.2	10747.9	68548.5	45940.4	26634.4	130657	111717	69696	111072	58191.1	74973	5767.61	154004	92326.9	280945	16430.8	13739.3	8031.09	218636	200326	195232
Com_223_pos	DG(15:0/12:0)	DG(27:0)	M+Na	DG	27	0	C30 H58 Na1 O5	10.8061	521.418	26843.9	104259	90870.3	144655	95449.7	101612	202353	252183	61354.5	31358.7	46816.7	357495	4.25868	28353.9	153754	156241	7446.76	17829.4	14026.9	54.6725	35310.7	7270.63	54900.1	13451.6	81104.3	136670	144790	116806	14016.1	130610	8.5993	40972	32079.2	50769.4
Com_224_pos	DG(15:0/14:1)	DG(29:1)	M+Na	DG	29	1	C32 H60 Na1 O5	11.2107	547.433	210509	755573	578078	1.12688e+06	455646	611029	1.06964e+06	1.19459e+06	459431	376416	528315	1.73622e+06	47730.8	80227.7	400420	909903	56650.8	21981	271496	968357	52311.4	176007	104046	303272	1.01258e+06	375049	526620	608407	54601.9	410491	161871	230601	309973	392123
Com_226_pos	DG(15:0/16:1)	DG(31:1)	M+Na	DG	31	1	C34 H64 Na1 O5	12.1516	575.465	1.03247e+06	3.65621e+06	2.41782e+06	3.27036e+06	1.31131e+06	1.12405e+06	4.72614e+06	4.98012e+06	2.09807e+06	1.18536e+06	1.50179e+06	7.25302e+06	351133	460290	1.29228e+06	1.53573e+06	336918	183556	1.72482e+06	4.70218e+06	819292	692511	791437	881649	1.20763e+06	2.13101e+06	1.62065e+06	1.97722e+06	398724	971614	498187	1.2595e+06	1.94857e+06	2.02759e+06
Com_227_pos	DG(15:0/17:0)	DG(32:0)	M+Na	DG	32	0	C35 H68 Na1 O5	13.7093	591.496	151063	315223	346255	324917	175471	139444	354871	299844	239014	192191	175606	373177	70728.8	79680.6	80130.6	248552	79119.7	49354.9	259282	328724	162715	128909	127838	176149	116015	247170	184512	176612	81285.2	123035	84303	214738	245643	211875
Com_228_pos	DG(15:0/18:0)	DG(33:0)	M+Na	DG	33	0	C36 H70 Na1 O5	9.88958	605.512	34129.2	404904	216451	465595	4219.9	21770.9	29653.8	187086	404312	67605.3	42488.8	376527	3375.36	20386.3	25436.6	6097.96	36790.7	27941.1	51973.3	48533.6	42369.3	73271.9	8936.06	37883.2	17828.8	39965	7170.87	39482.8	13172.3	3861	9153.79	74692.7	75387.3	85766
Com_230_pos	DG(15:0/18:2)	DG(33:2)	M+Na	DG	33	2	C36 H66 Na1 O5	12.2527	601.48	218268	849959	928149	1.24576e+06	540952	401767	1.05596e+06	948655	416288	231628	460610	1.71141e+06	87439.3	104171	315.794	548988	86450	7861.51	311438	18004	174055	150557	103275	180982	283.718	627504	555207	640760	15320.6	152.044	247684	396330	442625	405235
Com_231_pos	DG(15:0/18:3)	DG(33:3)	M+Na	DG	33	3	C36 H64 Na1 O5	11.8295	599.465	279444	509866	630813	587014	691572	386834	486098	602399	379921	288295	425097	831526	161139	236432	176931	781770	296811	119533	567682	724870	458209	418354	313631	317812	115290	576789	445304	593114	180810	231948	130436	383861	392703	492960
Com_232_pos	DG(15:0/19:0)	DG(34:0)	M+Na	DG	34	0	C37 H72 Na1 O5	10.3923	619.527	374189	2.00025e+06	1.03599e+06	2.37785e+06	176637	49246.3	253766	1.0299e+06	1.52768e+06	532704	407843	1.80369e+06	227808	502707	30972.3	172372	401958	162689	622024	38150	485653	653969	158992	293770	111618	330570	179109	375863	81433.1	13864.2	36856.6	493578	507855	597850
Com_234_pos	DG(15:0/20:3)	DG(35:3)	M+Na	DG	35	3	C38 H68 Na1 O5	13.2147	627.496	320992	1.03697e+06	425429	2.01977e+06	352509	376999	1.36526e+06	1.37493e+06	361848	249135	285256	1.70119e+06	184621	134498	273802	663193	179214	146906	452821	1.41292e+06	316690	258004	305211	325707	93949.4	483555	629177	958549	137912	136844	212623	367607	386769	374759
Com_235_pos	DG(15:0/20:4)	DG(35:4)	M+H	DG	35	4	C38 H67 O5	13.4334	603.498	2.11983e+06	8.0544e+06	5.84553e+06	7.46184e+06	3.60819e+06	2.79698e+06	1.03979e+07	1.04503e+07	4.2959e+06	2.44227e+06	3.47431e+06	1.28764e+07	1.1301e+06	1.0593e+06	3.1913e+06	5.06401e+06	869354	470435	5.57521e+06	1.0495e+07	3.00237e+06	2.00965e+06	1.89622e+06	3.12324e+06	1.9413e+06	5.15608e+06	4.54742e+06	5.2027e+06	747754	1.90929e+06	1.38582e+06	3.37517e+06	4.59976e+06	4.70843e+06
Com_237_pos	DG(15:0/22:0)	DG(37:0)	M+NH4	DG	37	0	C40 H82 N1 O5	13.4746	656.619	35698.1	59884.3	12987.2	12719.9	35297.8	23531.5	48796.6	14477.8	12390.4	33597.6	11923.5	32743.3	35930.4	15458.3	10881.7	48603	41421.8	23521.8	73461.1	47918.2	74300.1	37682.6	41098.5	67900	35902.4	17929.6	48049.5	37819.3	30530.7	15247.4	22315.7	27515.9	37252.9	36786.6
Com_238_pos	DG(15:0/22:5)	DG(37:5)	M+Na	DG	37	5	C40 H68 Na1 O5	12.2631	651.496	10382.8	171725	89114	157856	26761.2	32192.1	146937	153395	81037.2	26933.2	35480.8	369361	11489.3	21488.3	78115.1	16363.4	23167.1	6497.96	71659	24397.7	17103.7	15918.4	4715.3	6270.77	42098.4	103995	13149	72195.2	7783.86	40904.7	13184.9	47142	52809.4	53719.1
Com_243_pos	DG(15:1/16:0)	DG(31:1)	M+NH4	DG	31	1	C34 H70 N1 O4	8.91147	556.53	84710.8	22926.3	10937.3	5263.39	15751.8	24273.4	7081.63	1334.34	14278.7	815.766	2092.54	1598.81	1093.67	1654.13	140.455	27358.7	2138.87	1232.26	2352.83	32196.2	2411.53	642.192	4047.96	3527.51	23353.3	7046.16	8952	5979.59	5106.6	18008.8	5644.3	7077.17	10106.5	9893.29
Com_244_pos	DG(15:1/16:1)	DG(31:2)	M+Na	DG	31	2	C34 H62 Na1 O5	11.6819	573.449	340268	1.53735e+06	1.14595e+06	1.38655e+06	512183	282569	1.23893e+06	1.60241e+06	865826	467390	690027	1.72185e+06	147574	212799	167654	438111	175622	103131	776184	287760	455651	372333	300612	508704	204183	603045	646489	934570	165100	154687	123186	561685	644920	639564
Com_246_pos	DG(15:1/19:4)	DG(34:5)	M+H	DG	34	5	C37 H65 O4	9.28448	573.488	111250	580687	437232	821378	84956.2	47699.3	137005	428106	797723	173688	177782	657520	134899	174868	66276.5	91728	193801	87706.9	172841	87647.9	139147	220688	92567.5	113064	19680.4	139328	97489.2	196518	50360.4	20241.1	47490	193508	207238	231766
Com_250_pos	DG(15:2/19:4)	DG(34:6)	M+Na	DG	34	6	C37 H60 Na1 O5	9.83966	607.433	9086.27	114933	81570.9	92945.9	4485.76	29930.1	18947.2	80172.3	80930.2	30004	45219.8	108532	6285.44	12466.4	65107.8	10524.4	10164.7	5490.71	39785.4	21263.9	17538.9	16243.8	3144.09	13288.6	13331.7	27421.9	2596.94	28761.7	4062.11	7548.55	3504.39	25147.9	23251.1	16274.7
Com_252_pos	DG(16:0)	DG(16:0)	M+H	DG	16	0	C19 H39 O4	5.27649	331.284	128323	248606	361617	365464	87298.1	32309.4	135583	371581	307369	162219	156674	314314	36182	121531	32859.7	72863.8	67994.3	36874.7	181892	259479	148710	68302	34565.9	56032.3	9884.6	108589	62070.4	166816	29504.7	18812.6	22921	123941	154975	180098
Com_253_pos	DG(16:0/15:1)	DG(31:1)	M+Na	DG	31	1	C34 H64 Na1 O5	12.9284	575.465	270329	529718	592492	603669	185719	95972.3	323430	357005	389773	207986	213257	625746	103385	75320	172994	139381	87119.1	81967	389655	206916	236462	216433	152815	181936	145433	260516	159079	320161	104586	43019.3	119031	247175	384695	304122
Com_255_pos	DG(16:0/16:1)	DG(32:1)	M+Na	DG	32	1	C35 H66 Na1 O5	13.4042	589.48	4.95758e+06	8.62697e+06	6.78757e+06	5.74964e+06	3.10678e+06	2.63843e+06	6.44776e+06	8.61285e+06	734159	3.55759e+06	710766	6.77308e+06	246919	268029	3.63139e+06	3.10979e+06	192141	93836.8	1.46848e+07	6.71811e+06	660200	335513	609484	3.06277e+06	1.68941e+06	950082	1.5564e+06	3.79404e+06	112303	1.75304e+06	2.15779e+06	690848	576048	757535
Com_256_pos	DG(16:0/16:2)	DG(32:2)	M+Na	DG	32	2	C35 H64 Na1 O5	12.6531	587.465	442530	1.58384e+06	1.012e+06	1.31977e+06	809860	415614	2.04551e+06	1.18528e+06	630236	533107	599369	1.1585e+06	155534	170944	739303	776343	147527	63751.2	906501	1.22116e+06	420860	355497	272405	633624	791755	791639	636841	1.1942e+06	107194	348062	259925	576710	653224	652139
Com_257_pos	DG(16:0/16:3)	DG(32:3)	M+Na	DG	32	3	C35 H62 Na1 O5	11.86	585.449	587706	748946	784793	784192	592164	213767	866164	728596	669446	379394	523694	925551	133815	157643	103902	419858	139024	161514	851499	697600	602147	416254	319378	452033	59525.3	569546	361041	708711	141874	147058	125724	440646	561220	582925
Com_262_pos	DG(16:0/18:1)	DG(34:1)	M+Na	DG	34	1	C37 H70 Na1 O5	14.1333	617.512	4.63589e+07	5.11817e+07	4.5485e+07	5.12612e+07	5.19323e+07	3.78655e+07	8.17111e+07	6.69345e+07	3.63238e+07	2.8648e+07	3.87425e+07	6.21857e+07	3.44178e+07	2.50628e+07	4.84059e+07	4.51659e+07	2.6277e+07	2.74054e+07	6.31353e+07	1.40266e+08	4.76778e+07	3.86444e+07	3.85764e+07	5.71881e+07	2.8746e+07	4.01587e+07	5.06335e+07	6.49224e+07	2.17352e+07	1.75894e+07	3.39481e+07	4.22432e+07	5.05169e+07	4.79112e+07
Com_264_pos	DG(16:0/18:3)	DG(34:3)	M+Na	DG	34	3	C37 H66 Na1 O5	12.52	613.48	1.11464e+06	5.27314e+06	3.22038e+06	4.20194e+06	1.42067e+06	1.08398e+06	4.62494e+06	5.07136e+06	2.44614e+06	1.4921e+06	1.31702e+06	5.04565e+06	324331	640526	5.3148e+06	2.12253e+06	503831	361973	2.18655e+06	7.98406e+06	1.46934e+06	1.46874e+06	555445	1.42167e+06	1.48589e+06	1.76157e+06	1.5555e+06	2.99516e+06	416637	783295	587517	1.44856e+06	1.71007e+06	1.73414e+06
Com_268_pos	DG(16:0/20:4)	DG(36:4)	M+H	DG	36	4	C39 H69 O5	14.0438	617.514	4.62758e+07	5.09755e+07	4.5281e+07	5.19593e+07	4.9e+07	3.76931e+07	7.81531e+07	6.98588e+07	3.55415e+07	2.86272e+07	3.72152e+07	6.13686e+07	3.31102e+07	2.40193e+07	4.64965e+07	4.37352e+07	2.5123e+07	2.72622e+07	6.41056e+07	1.3968e+08	4.63336e+07	3.72739e+07	3.71585e+07	5.61217e+07	2.86629e+07	3.94279e+07	4.82493e+07	6.23609e+07	2.05307e+07	1.82058e+07	3.40697e+07	4.19756e+07	5.00014e+07	4.70338e+07
Com_272_pos	DG(16:0/26:7)	DG(42:7)	M+NH4	DG	42	7	C45 H78 N1 O5	5.24438	712.587	26857.4	49924.9	47872.4	68906.7	18061.3	13552.5	37180	80082.7	47399.8	25569.3	36685.7	84511.5	6465.19	19473.6	30783.6	3984.67	9525.93	7227.27	30195.4	175877	28355.1	14126.2	8793.28	11170.6	21687.2	29918.7	7387.9	39845.7	6043.46	20324.4	10032.8	23736.4	28712.8	38787.8
Com_278_pos	DG(16:1/16:1)	DG(32:2)	M+Na	DG	32	2	C35 H64 Na1 O5	11.879	587.465	1.94527e+07	6.29555e+07	4.88125e+07	5.15023e+07	2.42543e+07	8.70049e+06	4.56029e+07	8.19056e+07	4.39716e+07	1.97087e+07	3.17226e+07	7.7667e+07	1.61402e+07	1.12677e+07	8.36207e+06	1.18193e+07	7.97334e+06	6.42083e+06	3.29193e+07	2.52639e+07	2.28729e+07	1.88664e+07	1.37909e+07	2.6566e+07	1.25108e+07	2.4988e+07	1.76851e+07	4.37648e+07	7.73401e+06	1.01839e+07	9.25305e+06	2.8784e+07	2.89433e+07	3.5206e+07
Com_279_pos	DG(16:1/16:2)	DG(32:3)	M+Na	DG	32	3	C35 H62 Na1 O5	11.3735	585.449	359394	2.00266e+06	1.27612e+06	1.71415e+06	739137	406006	1.72621e+06	2.78935e+06	991828	466078	849260	3.18528e+06	128398	237704	482522	894887	145633	51614.1	791317	1.96461e+06	415821	296948	301288	585143	360349	887419	713885	1.3675e+06	107000	349263	183171	609176	718904	680656
Com_280_pos	DG(16:1/16:3)	DG(32:4)	M+H	DG	32	4	C35 H61 O5	11.6602	561.451	193766	1.7834e+06	1.14501e+06	1.01545e+06	522475	385858	752229	1.36563e+06	503544	425217	631554	1.51898e+06	359425	323325	541344	517723	237209	89060.4	394850	421687	191000	295232	447204	479623	41916.9	550604	547594	720159	206331	376231	363347	536667	573194	605715
Com_281_pos	DG(16:1/17:1)	DG(33:2)	M+NH4	DG	33	2	C36 H70 N1 O5	12.3957	596.525	45904.9	113093	119146	163205	39196.4	6481.84	41109.2	51423.2	212592	65509.5	18804.6	152270	18345.9	7154.86	4929.6	26800	4443.16	17388.8	127805	86333.4	56488.2	31939.9	11341.6	42533.5	336.122	70981.8	62545.2	31965.2	36.5656	66.1873	4563.43	41644.3	44659.5	75606.8
Com_284_pos	DG(16:1/18:3)	DG(34:4)	M+Na	DG	34	4	C37 H64 Na1 O5	11.2678	611.465	633485	4.56794e+06	2.8096e+06	5.00671e+06	1.19128e+06	683534	2.2621e+06	5.3896e+06	2.56167e+06	881859	1.23499e+06	6.39756e+06	310488	468091	322452	1.19655e+06	451711	172571	1.83165e+06	5.03903e+06	949645	898863	556545	879749	596983	2.0744e+06	1.12127e+06	2.50075e+06	248174	547333	397492	1.27419e+06	1.56028e+06	1.57096e+06
Com_285_pos	DG(16:1/18:4)	DG(34:5)	M+H	DG	34	5	C37 H63 O5	12.4346	587.467	1.9299e+07	6.37339e+07	4.65973e+07	5.24257e+07	2.42863e+07	1.20459e+07	4.38083e+07	7.93336e+07	4.2453e+07	1.99058e+07	3.21507e+07	7.61192e+07	1.65767e+07	1.15441e+07	7.84466e+06	1.66948e+07	8.37572e+06	6.71571e+06	3.59289e+07	2.34517e+07	2.31718e+07	1.90356e+07	1.34678e+07	2.76688e+07	1.25441e+07	2.49853e+07	1.75146e+07	4.26253e+07	7.91378e+06	9.70359e+06	9.39326e+06	2.91439e+07	3.44491e+07	3.64337e+07
Com_286_pos	DG(16:1/20:4)	DG(36:5)	M+H	DG	36	5	C39 H67 O5	13.145	615.498	4.02059e+07	9.71751e+07	6.81168e+07	7.96756e+07	4.03736e+07	2.04727e+07	7.90091e+07	1.17725e+08	6.09203e+07	3.50056e+07	4.25582e+07	1.00453e+08	2.86527e+07	1.54448e+07	4.23823e+07	2.62673e+07	1.7079e+07	2.3749e+07	6.757e+07	9.89739e+07	4.77692e+07	4.03378e+07	3.21516e+07	6.45116e+07	1.50885e+07	3.59564e+07	3.33712e+07	6.12468e+07	2.26254e+07	1.20771e+07	1.49061e+07	4.95878e+07	4.48651e+07	5.99103e+07
Com_290_pos	DG(16:1/22:6)	DG(38:7)	M+H	DG	38	7	C41 H67 O5	12.7224	639.498	1.30024e+06	6.69858e+06	4.2062e+06	7.36607e+06	2.30721e+06	845853	4.24233e+06	6.56478e+06	3.10553e+06	1.57614e+06	2.12609e+06	9.93501e+06	578964	4.18537e+06	3.06639e+06	2.48668e+06	2.45621e+06	347967	3.47152e+06	4.35916e+06	2.31041e+06	1.40137e+06	995773	1.83273e+06	1.18627e+06	2.67374e+06	1.30302e+06	3.80607e+06	272832	547121	589467	2.33079e+06	2.77404e+06	3.0655e+06
Com_291_pos	DG(16:1/24:7)	DG(40:8)	M+NH4	DG	40	8	C43 H72 N1 O5	3.3144	682.541	12789.5	85382.2	84538	60878.2	6066.64	20079.4	48211.8	106434	109683	42714.5	52225	62916.6	2712.14	30926.3	35142.7	12475.1	13634.7	765.161	47669.8	28843	48727.3	17431.2	8896.64	2697.72	17458.3	36467.3	16646.6	62093.6	3470.34	5490.83	8324.18	43273.3	45421.2	61939.9
Com_293_pos	DG(16:2/16:1)	DG(32:3)	M+Na	DG	32	3	C35 H64 Na1 O4	11.2686	571.47	130258	557996	722934	815788	132708	68118.9	312988	638619	411048	223506	226229	958325	85741	92042.5	52986.3	126131	87229.6	48763	427086	171534	213782	330401	78871	125497	46634.7	310135	138046	366211	45264.5	55839.9	40101.1	344525	411722	386060
Com_295_pos	DG(16:2/18:1)	DG(34:3)	M+Na	DG	34	3	C37 H68 Na1 O4	12.5283	599.501	293023	849708	1.01702e+06	1.19838e+06	343879	120973	536346	829941	513301	329690	390216	1.21143e+06	252234	1.08466e+06	184358	229532	832978	189673	666075	685572	617181	454789	202815	294651	197989	487020	272898	666083	71721	74295.7	113649	567353	538218	631621
Com_296_pos	DG(16:3/12:0)	DG(28:3)	M+Na	DG	28	3	C31 H54 Na1 O5	9.94446	529.386	138921	115534	212177	262412	125882	69670.5	163963	137119	167084	103804	181740	306493	29437.5	84104.5	82709.7	123785	63045.2	51997.1	116308	45468.6	63101.1	97919.4	88529.3	42636.3	33993.4	139815	139643	170220	43316	64013.4	83260.3	101028	119673	137765
Com_298_pos	DG(16:3/15:1)	DG(31:4)	M+H	DG	31	4	C34 H59 O5	11.6021	547.436	55586.7	508216	319615	377003	78391	21112.8	185917	503678	216959	102695	115899	605560	25284.8	27119.9	394.235	63360	16272.7	27566.5	135951	26223	60913	52453.7	32457.1	50165.7	31311	179996	120394	242023	8770.06	16129.5	21012.3	120113	145156	145169
Com_299_pos	DG(16:3/16:0)	DG(32:3)	M+H	DG	32	3	C35 H63 O5	12.8229	563.467	713343	1.6697e+06	1.81285e+06	1.90074e+06	962505	947145	2.41484e+06	2.46663e+06	905661	535867	820429	2.94618e+06	607487	321511	1.09723e+06	1.95449e+06	340693	108652	478226	954803	215030	303288	602273	779466	810746	1.03716e+06	1.80954e+06	1.52415e+06	318995	972711	737357	723986	867987	920062
Com_302_pos	DG(17:0/18:1)	DG(35:1)	M+Na	DG	35	1	C38 H72 Na1 O5	14.5762	631.527	1.04459e+06	2.64955e+06	1.69207e+06	2.83513e+06	1.26833e+06	982128	2.4145e+06	2.18106e+06	1.89889e+06	1.11193e+06	848529	2.90372e+06	598684	319375	1.05073e+06	1.28023e+06	391096	540662	1.90179e+06	3.8185e+06	1.1895e+06	1.17272e+06	870682	1.49378e+06	780389	1.33311e+06	1.73774e+06	1.76917e+06	410997	395354	733691	1.40696e+06	1.93671e+06	1.78521e+06
Com_303_pos	DG(17:0/20:4)	DG(37:4)	M+H	DG	37	4	C40 H71 O5	14.5644	631.53	968712	2.72135e+06	1.68888e+06	2.82359e+06	1.26282e+06	1.00425e+06	2.10159e+06	2.17859e+06	1.88143e+06	1.15491e+06	788449	2.88186e+06	578565	351790	1.21301e+06	1.13612e+06	390933	566243	1.81326e+06	3.80752e+06	1.20187e+06	1.17327e+06	884638	1.60778e+06	780514	1.46578e+06	1.38332e+06	1.80499e+06	426299	399236	756011	1.3264e+06	1.87053e+06	1.86333e+06
Com_305_pos	DG(17:0/4:0)	DG(21:0)	M+Na	DG	21	0	C24 H46 Na1 O5	7.81571	437.324	65334.2	271883	322020	327035	45622.4	33909.7	93677.3	233743	396437	181320	166354	372555	54928.4	123734	19580	66560.5	61659.8	27405.1	86889.5	112852	74131.1	117345	33050.3	47514.5	18566.3	138562	76685.5	155230	17293.5	21624.3	23340.6	94740.4	120043	122363
Com_307_pos	DG(17:1/10:0)	DG(27:1)	M+Na	DG	27	1	C30 H56 Na1 O5	9.91535	519.402	202928	531111	466155	584817	191864	81868.9	304478	574523	533769	227933	410014	835335	118290	155239	114869	216036	95832.2	68151.5	155665	29740.7	110407	193708	117641	138444	115712	244604	217990	316667	71106.1	153554	69388.6	234035	273059	245205
Com_308_pos	DG(17:1/18:1)	DG(35:2)	M+Na	DG	35	2	C38 H70 Na1 O5	13.6709	629.512	3.62361e+06	1.68585e+07	8.5544e+06	1.25353e+07	3.97168e+06	1.83092e+06	9.15252e+06	1.51248e+07	7.07702e+06	3.86824e+06	3.49165e+06	1.5919e+07	1.40789e+06	1.02931e+06	1.67375e+06	3.62022e+06	1.05696e+06	1.09634e+06	8.7779e+06	9.64209e+06	4.62314e+06	3.6372e+06	2.34636e+06	5.87515e+06	1.30991e+06	4.90687e+06	3.69087e+06	6.00355e+06	1.21421e+06	943635	1.06821e+06	5.70804e+06	6.35885e+06	6.22023e+06
Com_309_pos	DG(17:1/18:2)	DG(35:3)	M+Na	DG	35	3	C38 H68 Na1 O5	13.0348	627.496	596196	2.21825e+06	1.44967e+06	2.66899e+06	726838	309224	1.24878e+06	2.26444e+06	1.38801e+06	752231	478893	1.30156e+06	307086	161056	56148.2	695031	137224	307531	1.19125e+06	957075	743408	751983	239732	526824	75064.4	1.0178e+06	745564	1.14208e+06	258105	183203	231145	847573	1.20063e+06	1.02208e+06
Com_311_pos	DG(17:1/20:4)	DG(37:5)	M+H	DG	37	5	C40 H69 O5	13.688	629.514	3.35773e+06	1.61449e+07	8.08619e+06	1.23792e+07	3.91337e+06	2.03217e+06	8.94113e+06	1.56323e+07	7.8476e+06	3.87471e+06	3.67399e+06	1.63088e+07	1.45363e+06	1.07219e+06	1.64998e+06	3.1051e+06	1.04445e+06	1.08757e+06	9.23951e+06	9.17788e+06	5.11211e+06	3.34955e+06	2.42695e+06	6.58163e+06	1.31917e+06	5.23217e+06	3.56213e+06	6.34526e+06	1.10952e+06	946847	997417	5.7918e+06	7.03302e+06	6.85945e+06
Com_316_pos	DG(17:3/18:0)	DG(35:3)	M+H	DG	35	3	C38 H69 O5	9.41302	605.514	33434.8	399108	216439	461379	4225.97	21770.9	29905.6	184471	403436	70476.9	43443.3	374384	3335.78	21231.1	25436.6	6147.6	36293.5	26572.3	46872.5	48533.6	40887.9	69466.4	8999.39	36797.7	17828.8	39885.7	7112.64	39690.2	11051.6	3752.6	9153.79	75563.3	74510.1	98980.1
Com_317_pos	DG(17:3/20:0)	DG(37:3)	M+H	DG	37	3	C40 H73 O5	11.0894	633.545	9971.29	175264	80729.5	206021	90577	177810	14943.6	43859.5	144946	19927	40967.5	118738	14518.8	3538.69	32558.9	152622	7988.46	4223.31	15285.7	19407.3	7887.44	5604.47	15060.2	8186.74	9812.77	7603.12	19160.4	10474.7	5236.78	3383.66	10504.2	20088.1	32828.1	42758.9
Com_318_pos	DG(17:3/22:5)	DG(39:8)	M+NH4	DG	39	8	C42 H70 N1 O5	13.1479	668.525	40776.3	41922.1	43108.6	60054.6	47695.2	18082.9	82012.3	49220.1	38490.9	24739.2	63978.4	60108.1	15986.6	3302.73	627886	27117.8	3142.1	15179.1	64634.6	132229	22349.8	49571.4	24811.9	33985.6	9685.15	36545.3	12533.3	54286.7	6254.44	23912.2	5353.74	37289.6	42234.6	59602.3
Com_319_pos	DG(18:0)	DG(18:0)	M+H	DG	18	0	C21 H43 O4	7.35671	359.316	78469.1	29426.4	51306.1	44086	19092.7	7420.94	19513.2	49411.2	45224.9	27698	22508.7	56715.7	7153.47	20688.2	7459.57	19709.9	17591.4	5005.46	20349.2	24809.9	22680.4	12847.5	7939.81	7340.64	22142.8	20214.3	19223.1	24985.3	10979.5	11395.8	12833.9	20578.2	27386.6	31426.3
Com_320_pos	DG(18:0/12:0)	DG(30:0)	M+Na	DG	30	0	C33 H64 Na1 O5	10.9241	563.465	66870.1	510162	212746	339950	25400	11099.9	150284	359040	198528	87347.8	82033.6	424201	5921.15	20379.8	33979.8	29282.1	14853.4	21776.3	141370	86552.7	100504	103309	12823.7	33311.8	33520.4	136521	16587.5	91860.3	6650.06	12504.7	3555.05	106031	143116	97919.5
Com_322_pos	DG(18:0/17:3)	DG(35:3)	M+Na	DG	35	3	C38 H68 Na1 O5	12.7875	627.496	667330	1.64931e+06	2.25381e+06	2.3488e+06	784068	310065	1.54813e+06	2.71293e+06	1.91055e+06	818704	901091	1.82912e+06	308949	251503	589603	745603	251057	318497	1.51369e+06	1.59972e+06	924450	849691	442975	933181	315475	1.27422e+06	760449	1.34179e+06	225573	196743	218938	1.12298e+06	1.44129e+06	1.43048e+06
Com_324_pos	DG(18:0/18:1)	DG(36:1)	M+Na	DG	36	1	C39 H74 Na1 O5	14.9375	645.543	8.50822e+06	1.79747e+07	1.20434e+07	2.00508e+07	9.54759e+06	5.95505e+06	1.79623e+07	1.17841e+07	1.09718e+07	7.92029e+06	5.79416e+06	1.79909e+07	7.10849e+06	1.98074e+06	1.12377e+07	7.23506e+06	2.23477e+06	5.92938e+06	1.25337e+07	2.36762e+07	6.52679e+06	7.98545e+06	5.39025e+06	1.0032e+07	5.72208e+06	9.21803e+06	7.84438e+06	1.18678e+07	1.98364e+06	2.26322e+06	5.19913e+06	1.2065e+07	1.44306e+07	1.46264e+07
Com_325_pos	DG(18:0/18:3)	DG(36:3)	M+H	DG	36	3	C39 H71 O5	11.2824	619.53	320795	313110	303103	455370	250426	110294	365608	281836	402163	274507	201576	595592	92173.5	323621	67968.9	251111	392271	132435	414512	62205.4	290457	389321	162208	219898	32398.5	260472	197053	262263	136615	62867.4	65710.1	207059	252843	239972
Com_329_pos	DG(18:0/20:4)	DG(38:4)	M+H	DG	38	4	C41 H73 O5	14.9383	645.545	9.05151e+06	1.89256e+07	1.28214e+07	2.12491e+07	9.90053e+06	6.16834e+06	1.91609e+07	1.20896e+07	1.16444e+07	7.42542e+06	5.84158e+06	1.82365e+07	7.32826e+06	2.13921e+06	1.17312e+07	7.58806e+06	2.40858e+06	6.26318e+06	1.40664e+07	2.4085e+07	7.83824e+06	8.80715e+06	5.85611e+06	1.10344e+07	5.92535e+06	9.32863e+06	8.37016e+06	1.31052e+07	2.01968e+06	2.31901e+06	5.51109e+06	1.24082e+07	1.50452e+07	1.49131e+07
Com_333_pos	DG(18:1)	DG(18:1)	M+NH4	DG	18	1	C21 H44 N1 O4	5.57634	374.326	125452	310679	604318	531666	124391	48853.5	259586	674389	332975	293683	207122	721205	30892.9	158887	21669.2	80516.8	119559	39719.2	229744	304337	247144	84035.6	30306.5	69840.5	9480.16	198445	51058.5	311920	24349.2	11329.1	33985.4	191575	246606	296847
Com_337_pos	DG(18:1/18:1)	DG(36:2)	M+Na	DG	36	2	C39 H72 Na1 O5	14.1468	643.527	2.84399e+07	6.66671e+07	4.28106e+07	5.62288e+07	3.2876e+07	1.86892e+07	6.39909e+07	7.88394e+07	4.16311e+07	2.01011e+07	2.63644e+07	7.73923e+07	1.89148e+07	2.32347e+07	2.45414e+07	2.52828e+07	2.12778e+07	1.65963e+07	4.59558e+07	1.18084e+08	3.21416e+07	2.51577e+07	2.28458e+07	4.40009e+07	1.35671e+07	2.80951e+07	2.96863e+07	4.57644e+07	1.16293e+07	7.93814e+06	1.33802e+07	3.66143e+07	4.32277e+07	4.02338e+07
Com_338_pos	DG(18:1/18:2)	DG(36:3)	M+Na	DG	36	3	C39 H70 Na1 O5	13.3884	641.512	6.28717e+06	1.91847e+07	1.6116e+07	2.08957e+07	1.20541e+07	5.18619e+06	2.39956e+07	2.19358e+07	1.19485e+07	5.61048e+06	8.03316e+06	3.61724e+07	3.16828e+06	3.44632e+07	1.43223e+07	8.74453e+06	2.15074e+07	1.2212e+06	1.37202e+07	3.96469e+07	1.35337e+07	3.40599e+06	4.37152e+06	5.51618e+06	6.62788e+06	1.13215e+07	1.06504e+07	1.71523e+07	1.07683e+06	4.27426e+06	5.21997e+06	1.05553e+07	1.05682e+07	1.1086e+07
Com_342_pos	DG(18:1/19:1)	DG(37:2)	M+Na	DG	37	2	C40 H74 Na1 O5	14.568	657.543	208616	1.06365e+06	541369	890461	269617	203150	600396	885762	703442	255676	203696	1.2018e+06	104574	73232.3	129471	263687	81575.7	123740	488463	1.04393e+06	276096	278695	182670	459273	75679.3	364773	322621	449651	90627.6	65405.3	87390.3	410074	521195	538194
Com_344_pos	DG(18:1/20:1)	DG(38:2)	M+Na	DG	38	2	C41 H76 Na1 O5	14.8887	671.558	231026	1.58181e+06	827996	1.78837e+06	269581	192240	840092	1.03162e+06	1.09588e+06	532837	335193	1.97802e+06	233899	219156	381902	306298	170514	181215	532589	1.21006e+06	316665	432754	262562	429010	228709	452986	359221	743746	84851.8	85427	117566	725330	1.17014e+06	696447
Com_346_pos	DG(18:1/20:3)	DG(38:4)	M+Na	DG	38	4	C41 H72 Na1 O5	13.8574	667.527	1.34186e+06	3.87522e+06	2.46504e+06	4.63356e+06	939422	635553	2.34373e+06	1.72261e+06	2.61021e+06	1.33886e+06	987516	3.94568e+06	534061	281114	784245	816475	278765	553742	1.81692e+06	3.49883e+06	841396	1.6166e+06	531116	1.44958e+06	648303	1.17693e+06	865550	1.60877e+06	193214	201759	370640	1.55987e+06	2.01633e+06	2.05803e+06
Com_347_pos	DG(18:1/20:4)	DG(38:5)	M+H	DG	38	5	C41 H71 O5	13.6453	643.53	2.74135e+07	6.41373e+07	4.34204e+07	5.62632e+07	2.73208e+07	1.85627e+07	6.25448e+07	7.79771e+07	4.17372e+07	1.90786e+07	2.62843e+07	7.74379e+07	1.89338e+07	2.44206e+07	2.32633e+07	2.15051e+07	2.12911e+07	1.66168e+07	4.5226e+07	1.11902e+08	3.20852e+07	2.48697e+07	2.20984e+07	4.38644e+07	1.28211e+07	2.69988e+07	2.82716e+07	4.80711e+07	1.15591e+07	7.28311e+06	1.2868e+07	3.64143e+07	4.30031e+07	4.11503e+07
Com_349_pos	DG(18:1/21:4)	DG(39:5)	M+H	DG	39	5	C42 H73 O5	14.554	657.545	206443	1.16363e+06	534418	890930	277281	204245	571946	947621	724149	246328	204337	1.24542e+06	99937.6	73851.1	130875	254311	82956.7	106419	482197	1.02098e+06	262340	275130	169160	455235	80192.6	361447	324492	454292	85657.5	42239.2	88882.2	369038	514284	524765
Com_351_pos	DG(18:1/22:2)	DG(40:3)	M+Na	DG	40	3	C43 H78 Na1 O5	14.9797	697.574	38355.1	258022	150248	321120	55710	39940	108716	139742	171622	53882.5	43418.8	263384	38824.7	57915.8	93005.9	62598.8	29497	23452.2	56283.1	24663.9	36243.2	47389.4	25884.4	41427.7	21567.4	68481.3	49443.7	100507	9624.68	6475.54	21437	122004	138230	143706
Com_352_pos	DG(18:1/22:3)	DG(40:4)	M+Na	DG	40	4	C43 H76 Na1 O5	14.5161	695.558	84527.1	315387	151785	302091	156885	70485.8	383335	286040	243933	96731.2	82119.8	512155	18228	22618.9	68454.7	138197	7057.06	4456.77	93542.5	235593	48057	77219.6	32252.5	143598	58727.1	101135	101046	151373	3605.92	9043.72	6746.85	141806	188125	163525
Com_353_pos	DG(18:1/22:4)	DG(40:5)	M+Na	DG	40	5	C43 H74 Na1 O5	13.8588	693.543	366162	1.54288e+06	1.05898e+06	2.49149e+06	285264	100112	733696	675288	904355	377881	275598	1.51787e+06	90084.6	48763.5	96337.2	196231	73139.2	144478	464570	965914	279654	518463	125474	296595	92943.1	364513	215023	521909	34279.3	22072.9	79868.3	582469	678221	693686
Com_354_pos	DG(18:1/22:5)	DG(40:6)	M+Na	DG	40	6	C43 H72 Na1 O5	13.1646	691.527	584117	1.83278e+06	1.26387e+06	1.58644e+06	655767	327199	1.49867e+06	1.74276e+06	1.35789e+06	525402	730417	2.31579e+06	322670	164312	183330	562000	201852	309388	1.21289e+06	2.19267e+06	778955	717468	386630	720993	70039.4	895014	560504	1.14996e+06	159999	34473.4	135622	1.00098e+06	1.0745e+06	1.13945e+06
Com_355_pos	DG(18:1/22:6)	DG(40:7)	M+H	DG	40	7	C43 H71 O5	13.5947	667.53	1.13999e+06	3.72708e+06	2.42381e+06	3.73318e+06	1.49115e+06	756933	3.26124e+06	3.09512e+06	2.25748e+06	1.05904e+06	1.22871e+06	4.66722e+06	442029	378943	836805	1.10907e+06	317488	265595	2.58014e+06	3.06905e+06	1.3497e+06	1.07847e+06	658998	1.71368e+06	530384	1.6289e+06	1.29678e+06	2.39839e+06	236334	331278	452245	1.72106e+06	2.10127e+06	2.09015e+06
Com_357_pos	DG(18:1/24:5)	DG(42:6)	M+H	DG	42	6	C45 H77 O5	14.9751	697.577	49364.2	255673	150069	320851	55343.9	39615	125279	140749	169993	53878.4	49315.7	266375	38701.7	56487.7	93759.7	62360.4	35287.5	25565.1	56391.5	25878.7	36276.9	48186.7	25801.3	43524.8	24533.8	68464.9	37371.3	100358	9564.74	6628.67	22157.2	121942	138332	146910
Com_361_pos	DG(18:2)	DG(18:2)	M+NH4	DG	18	2	C21 H40 N1 O4	1.9078	370.295	510958	2.05272e+06	2.34889e+06	2.13897e+06	8.84253e+06	1.21628e+07	794131	776439	2.04635e+06	620586	187283	544744	216134	534757	2.26797e+06	1.51542e+07	624866	2.49237e+06	622691	7.5144e+06	371959	1.70882e+06	1.86344e+06	5.67549e+06	2.26817e+06	278099	584027	1.74864e+06	1.44429e+06	1.09261e+07	702696	1.41991e+06	1.72448e+06	1.85901e+06
Com_365_pos	DG(18:2/18:3)	DG(36:5)	M+Na	DG	36	5	C39 H66 Na1 O5	11.8201	637.48	1.86791e+06	4.24687e+06	4.44409e+06	4.61099e+06	2.22412e+06	1.13785e+06	4.62786e+06	5.12377e+06	3.12557e+06	1.48165e+06	2.95314e+06	6.03764e+06	882240	7.53437e+06	6.11036e+06	1.89495e+06	6.53406e+06	529029	3.40727e+06	4.44192e+06	2.61945e+06	2.16564e+06	1.05979e+06	1.82149e+06	821587	2.64512e+06	2.1084e+06	4.22185e+06	451482	680009	850032	2.64287e+06	2.60223e+06	2.83869e+06
Com_367_pos	DG(18:2/19:1)	DG(37:3)	M+Na	DG	37	3	C40 H72 Na1 O5	13.959	655.527	262791	1.29396e+06	475509	1.23715e+06	206112	80824.7	492847	567829	684695	259372	212948	1.09337e+06	69594.3	120552	53151.6	199801	108604	65744.2	508776	791890	256673	323415	102775	323689	77787.9	330060	193959	368921	51096.6	10550.3	34260.9	436770	536874	520062
Com_375_pos	DG(18:3/18:2)	DG(36:5)	M+NH4	DG	36	5	C39 H70 N1 O5	11.6326	632.525	58804.1	431727	216677	433107	124874	9417.59	65798.5	208037	261696	81700.7	86192.6	380211	12023	116.626	448.551	26380.5	147.121	6337.57	189097	41788.1	170.947	96102.5	13746.3	33073.9	171.677	78615.7	57667.5	128305	14.1163	133.16	143.097	93103.4	122440	156593
Com_378_pos	DG(18:3/8:0)	DG(26:3)	M+H	DG	26	3	C29 H51 O5	9.35502	479.373	587536	818928	1.34657e+06	1.58283e+06	472852	242876	514626	807117	1.07351e+06	663864	851521	1.16987e+06	734420	506591	500252	429479	421916	172924	417047	252850	288809	714204	226964	183488	237178	513422	363522	1.13929e+06	123338	293255	293885	510991	633222	673843
Com_382_pos	DG(18:4/16:1)	DG(34:5)	M+H	DG	34	5	C37 H65 O4	10.2968	573.488	4.96717e+06	2.43931e+06	3.03813e+06	2.90789e+06	3.56826e+06	3.43471e+06	3.25857e+06	1.97393e+06	3.86665e+06	3.13249e+06	5.05768e+06	2.0686e+06	7.55879e+06	5.4316e+06	5.48749e+06	2.65822e+06	4.73675e+06	6.19594e+06	5.46081e+06	2.34109e+06	6.41877e+06	6.33098e+06	4.59859e+06	2.73025e+06	5.2995e+06	2.09417e+06	3.92152e+06	3.58766e+06	4.69984e+06	5.74004e+06	5.194e+06	3.36322e+06	4.1083e+06	4.31751e+06
Com_383_pos	DG(18:4/16:3)	DG(34:7)	M+Na	DG	34	7	C37 H58 Na1 O4	11.3332	589.423	9918.57	174257	109480	149635	110426	51504.5	203554	310391	59964.4	33968.8	89646.3	325559	10488.2	10459.3	47937.8	117024	5121.02	15375	30461	227617	12342.8	4228.58	19538.5	65085.4	43368.7	87617.2	81758	144105	11436.4	13317.9	5455.83	36710.6	44137.2	59006.4
Com_385_pos	DG(18:4/18:1)	DG(36:5)	M+H	DG	36	5	C39 H67 O4	12.5445	599.503	328472	887474	1.41601e+06	1.30665e+06	344228	122658	553849	876613	555944	373881	419904	1.30444e+06	330484	774247	1.01474e+06	240084	812815	191642	714550	577459	374955	564805	206400	308594	215287	490105	289692	716919	72704.4	33335	104628	620052	775676	677773
Com_391_pos	DG(18:4/24:0)	DG(42:4)	M+H	DG	42	4	C45 H83 O4	14.8559	687.629	818197	715463	1.12727e+06	1.3861e+06	554168	351748	782439	622282	936640	432659	496085	559068	1.13539e+06	662941	398697	370909	467752	726245	344818	136335	228136	524063	453698	342299	309079	425397	438428	491552	654440	376298	680435	445576	607663	654244
Com_396_pos	DG(19:2/18:0)	DG(37:2)	M+Na	DG	37	2	C40 H76 Na1 O4	12.4838	643.564	999722	1.01241e+06	755642	780548	840781	987375	976162	1.02077e+06	829331	710329	563644	716035	691535	741764	455883	1.03316e+06	832481	896691	662111	195525	599834	765382	756334	1.36177e+06	287687	584679	620690	773029	1.42839e+06	518463	853098	560468	768386	750289
Com_398_pos	DG(20:1/20:4)	DG(40:5)	M+H	DG	40	5	C43 H75 O5	14.8728	671.561	469012	1.7464e+06	881738	1.78726e+06	585638	315181	879820	989489	1.18329e+06	451986	337722	2.05705e+06	378998	228143	544067	406805	165286	285620	602056	1.47542e+06	300857	501892	254848	589112	256713	462441	530440	720706	161959	128693	142037	814986	964833	929698
Com_400_pos	DG(20:3)	DG(20:3)	M+NH4	DG	20	3	C23 H42 N1 O4	1.64942	396.311	40924	40062.6	28274.8	20685.2	53766.9	68598.3	8104.8	31998.8	13006.7	3786.86	17794.9	19684.4	6807.02	20565.6	19825.6	65507.7	14271.8	5014.15	19329.6	20757.4	19418.9	11514.7	8207.65	21788.9	66200.9	6956.49	30299.7	21220.8	7088.77	2690.38	6807.18	9692	14187.8	12067.5
Com_404_pos	DG(20:3/22:6)	DG(42:9)	M+Na	DG	42	9	C45 H70 Na1 O5	4.8692	713.512	4343.16	85726.2	105238	125560	146009	453682	1919.14	113374	7191.55	29930.7	12619.5	156138	6179.49	15094	26738.8	281698	1277.21	3170.08	22541.9	25825.1	15514.5	4160.66	10921.2	6719.46	18726.8	7766.2	15469.8	11104.3	4230.25	10290.6	7502.06	18309.6	19818.2	28691
Com_405_pos	DG(20:4/12:0)	DG(32:4)	M+Na	DG	32	4	C35 H60 Na1 O5	11.2962	583.433	76582.2	169045	225556	268294	145407	81189.4	203299	195300	122323	67901.1	110303	429374	43841.8	15605.6	83987.2	147120	34225.2	37557.9	106137	226302	42987.4	34102.9	60341.6	52463.5	23098.4	122548	131474	157324	24067.9	32897.9	55631.1	71217.3	94478.9	107569
Com_409_pos	DG(20:5/10:0)	DG(30:5)	M+H	DG	30	5	C33 H55 O5	9.71687	531.404	370518	1.40033e+06	919297	1.4783e+06	203644	86226.7	354032	949801	1.22978e+06	546436	693545	1.55829e+06	481197	408165	214694	203777	488565	172615	427758	253589	314908	564052	186546	219848	198822	263421	227987	504971	87651.2	182595	85859.5	436559	611838	531854
Com_410_pos	DG(20:5/15:1)	DG(35:6)	M+H	DG	35	6	C38 H63 O5	11.9358	599.467	288790	510133	639734	642701	360774	75462.2	466046	624186	644865	235160	369855	918513	95554.4	121605	116210	266185	132182	71246.7	442518	293806	302224	256363	152741	240930	82392.3	481485	239634	435214	70003.3	124568	101123	315848	399211	415105
Com_417_pos	DG(21:4/18:1)	DG(39:5)	M+H	DG	39	5	C42 H73 O5	14.6825	657.545	162573	665105	388435	686423	172664	141478	285111	405358	502780	176727	124449	688281	80271	52230.4	91381	173402	60328.7	100774	330033	748139	158694	223172	146728	207223	119737	270185	193158	243931	51720.1	34233.5	90090.3	248564	323028	327077
Com_419_pos	DG(21:5/25:1)	DG(46:6)	M+Na	DG	46	6	C49 H84 Na1 O5	16.6387	775.621	64429.6	49156.5	61840.9	39902.1	119079	310173	185027	121255	68693.5	224124	123827	77272.8	70682.5	82453.8	447211	169489	81618.6	56319.1	50194.8	1.99168e+06	92383.4	69148.5	130706	118984	435590	612615	266646	160026	91385.5	236876	176823	213907	157229	150948
Com_420_pos	DG(21:5/29:3)	DG(50:8)	M+Na	DG	50	8	C53 H88 Na1 O5	16.8378	827.652	132473	173588	202357	134826	442783	644406	815943	365026	243601	942766	304068	256631	200673	449809	2.52698e+06	1.18519e+06	361918	142329	353166	8.43305e+06	232950	241370	624703	511805	2.89922e+06	1.0032e+06	528243	583096	520904	899693	573138	870856	592709	618471
Com_424_pos	DG(22:4/18:0)	DG(40:4)	M+Na	DG	40	4	C43 H76 Na1 O5	14.7086	695.558	127877	125642	140121	225762	129619	132595	253856	72989.2	161704	74632.9	82537.6	224752	62680.9	23489	175956	135291	33296.1	69298	112984	171925	62954.8	137969	77943.4	116002	110464	110747	146517	119562	24626.4	50296.5	55821	149362	172927	145620
Com_426_pos	DG(22:5/18:1)	DG(40:6)	M+H	DG	40	6	C43 H73 O5	14.2852	669.545	289986	889221	534291	960108	520819	333850	1.4116e+06	1.25336e+06	796327	249187	290706	1.73913e+06	97407.4	449048	446417	383313	186484	35773.1	490427	2.57454e+06	322801	169597	129231	442776	315491	416404	475158	626140	50864.6	125769	145144	512705	516204	547327
Com_428_pos	DG(22:6/16:3)	DG(38:9)	M+Na	DG	38	9	C41 H62 Na1 O5	3.03595	657.449	53599.2	189374	654314	406881	51951.2	9096.18	108120	592721	206942	195500	269864	606393	22855.2	93261.3	34059.3	25385.8	32948.2	13364.8	157836	39957.9	149634	50638.6	2890.17	11828.8	15227.5	149210	18501.5	227709	2022.98	15432.2	25912.2	168069	215132	288839
Com_432_pos	DG(24:5/16:0)	DG(40:5)	M+Na	DG	40	5	C43 H76 Na1 O4	7.08059	679.564	113379	1.20432e+06	1.37163e+06	1.46369e+06	3.04937e+06	4.53898e+06	65642.2	50757.1	22705.9	26129.6	36703.5	33428.2	10294.6	33468.2	66091.8	5.95201e+06	83365.7	18949.6	63333.4	160828	43555.8	59291.7	78028.5	64320.6	250091	53741	75739.4	88715	29780	139164	38174.7	321242	426211	452366
Com_434_pos	DG(24:6/18:1)	DG(42:7)	M+H	DG	42	7	C45 H75 O5	14.5274	695.561	87973.6	358819	155227	295270	157557	73672.9	413874	301339	279592	101978	89211.1	548735	16289.2	23485.8	70210.2	138813	11456	75515.7	95547.1	243775	48258.8	76294.5	33997.1	152082	61529.3	106978	98701	158093	3756.74	9131.98	15302.8	143960	193545	175948
Com_437_pos	DG(24:7/18:1)	DG(42:8)	M+H	DG	42	8	C45 H73 O5	13.887	693.545	358877	1.37916e+06	975510	2.20096e+06	284954	101870	763052	657875	1.00442e+06	330262	291111	1.5033e+06	102712	52285	101134	205586	69850.5	127444	463361	881500	239402	478645	108587	287764	91692.9	286547	201143	583511	31326.2	21249.3	73952.1	540448	636342	644547
Com_441_pos	DG(26:4/16:0)	DG(42:4)	M+Na	DG	42	4	C45 H80 Na1 O5	7.01747	723.59	316554	4.47588e+06	4.03141e+06	4.3829e+06	1.84637e+07	2.68995e+07	219402	116444	50787.4	59998	85099.4	82558.6	35488.9	49881.3	352950	3.35324e+07	204428	62817.2	141803	611707	139911	127569	260071	175096	1.16576e+06	132018	284745	219859	113614	468342	205960	1.43731e+06	1.65224e+06	1.69517e+06
Com_442_pos	DG(26:4/18:0)	DG(44:4)	M+Na	DG	44	4	C47 H84 Na1 O5	8.54771	751.621	117241	1.7116e+06	1.79191e+06	1.80214e+06	6.04094e+06	9.94364e+06	83373	41107.8	17826.5	19804.1	25910.6	28368.6	10540.4	8219.2	153777	1.14818e+07	77848.7	22392.3	54048.9	212210	25240.7	39563.6	91514.8	57864.7	536485	44213.6	104012	71119.7	30029.1	163168	76959	481194	586113	629930
Com_444_pos	DG(26:6/20:3)	DG(46:9)	M+Na	DG	46	9	C49 H78 Na1 O5	7.34747	769.574	310120	133144	201189	191076	59159.5	17473.1	75434.5	251707	152116	116877	91887.6	258235	14515.9	43950.6	63210.1	34876.7	28639.9	13641.2	112763	25059.2	82826.5	55690.2	18462.5	25812	9066.64	88013.7	28379.6	95164.9	22395.8	8097.81	6067.93	94396.8	108575	137510
Com_445_pos	DG(26:7/18:1)	DG(44:8)	M+Na	DG	44	8	C47 H76 Na1 O5	5.51853	743.558	60947.1	1.10202e+06	131140	237576	199042	110040	150653	270242	538754	70246.4	93123.1	641407	75673.1	160228	29782.6	202676	133731	79886.2	81884	1.08587e+06	78045.4	56603.2	96392.8	116585	24638.3	69156.7	144545	149490	83092.8	30585.7	93694.1	81926.6	124075	141635
Com_450_pos	DG(35:3)	DG(35:3)	M+H	DG	35	3	C38 H69 O5	9.32945	605.514	33243	399108	216439	461379	4225.97	22824.6	29905.6	184471	426118	70476.9	46862.8	374384	3353.9	20783.4	32778.2	6147.97	36074.1	28889.5	43700.9	34860.7	42392.8	67811.9	9598.58	36797.7	15152.7	39885.7	7116.4	40846	11757	3818.87	6802.07	75563.3	91848.7	95999.1
Com_452_pos	DG(41:10)	DG(41:10)	M+H	DG	41	10	C44 H67 O5	10.4135	675.498	434163	1.79793e+06	1.06815e+06	2.33139e+06	542526	150966	309359	1.65675e+06	2.74736e+06	345201	689065	2.4439e+06	375793	725167	77880.1	414988	352752	398334	1.12887e+06	350603	680913	516070	291928	317047	12891	330629	206825	721965	117212	30754	119569	620543	615007	890475
Com_453_pos	DG(4:0/14:0)	DG(18:0)	M+Na	DG	18	0	C21 H40 Na1 O5	5.75614	395.277	106133	568979	607235	652343	66777.6	34802.2	141211	535468	982722	379120	431372	809108	102018	39681.7	54158.8	105407	4343.63	37949.1	177297	85857.3	162490	159506	31372	56652.3	7334.92	323193	92214.1	522663	9917.33	5664.31	14524.3	233766	275517	286687
Com_455_pos	DG(4:0/16:0)	DG(20:0)	M+Na	DG	20	0	C23 H44 Na1 O5	7.51106	423.308	316397	1.27845e+06	1.41655e+06	1.5226e+06	197197	105715	284107	1.52332e+06	1.74142e+06	957071	757894	1.98028e+06	215527	498119	180879	303191	205489	111320	557297	382001	422308	370871	99458	167015	19307.4	613604	264122	1.11976e+06	45287.2	38645.4	51907.7	462348	529733	625268
Com_456_pos	DG(4:0/16:1)	DG(20:1)	M+Na	DG	20	1	C23 H42 Na1 O5	6.02915	421.292	101270	1.13099e+06	775361	1.15508e+06	66277.6	22896.2	228481	1.34174e+06	1.4279e+06	638731	616311	1.43407e+06	95162.6	366156	35781.6	77272.5	162286	37721.5	409685	92798.4	339344	225327	29338.6	77261.9	38885.2	393531	72986.1	524880	9793.41	2325.57	13265.4	353407	393519	406952
Com_460_pos	DG(4:0/22:1)	DG(26:1)	M+NH4	DG	26	1	C29 H58 N1 O4	4.5333	484.436	7852.22	153152	148262	154531	599678	818172	3696.65	48062.7	77856.8	12493.5	9291.76	97938.7	9313.44	824.273	17430.4	956663	8538.53	4823.85	3510.15	23012.7	8612.46	2201.49	7497.97	782.053	4119.79	7687.6	2737.69	3527.65	742.378	6701.13	19620.5	42282	58251.3	66107.3
Com_462_pos	DG(6:0/12:1)	DG(18:1)	M+H	DG	18	1	C21 H39 O5	1.62805	371.279	20990.6	123194	226403	292658	33491.7	9781.15	66167.9	128116	471934	88735.4	52479.2	324312	4843.59	119886	20039.8	35690.9	135714	7390.59	57294.6	149282	49224.8	33830.6	8141.55	9748.9	10977.1	133621	18595.6	53682.9	6457	14349.5	8907.22	66142.8	77965.3	84897.5
Com_463_pos	DG(6:0/14:0)	DG(20:0)	M+Na	DG	20	0	C23 H44 Na1 O5	7.24413	423.308	1.01518e+06	2.90071e+06	3.65001e+06	4.07021e+06	588085	203419	1.12107e+06	2.9051e+06	4.72205e+06	1.89762e+06	2.4961e+06	4.46607e+06	874269	1.74004e+06	365051	643800	776674	311012	1.01712e+06	434684	853358	1.32858e+06	247015	401736	67411	1.5104e+06	596496	2.93809e+06	93579.9	91880.8	183726	1.30193e+06	1.55195e+06	1.54175e+06
Com_464_pos	DG(6:0/14:1)	DG(20:1)	M+Na	DG	20	1	C23 H42 Na1 O5	5.70801	421.292	52139.1	196794	241831	266311	42759.3	13852.9	109837	162002	375143	126478	230460	258041	113690	191210	8540.05	46218.3	78745.5	22454.5	59529.9	21749.7	52220.8	94374	16144.6	26807.3	22383.4	78612.2	46684	170681	4583.13	2434.4	11779.8	91137.5	108195	116737
Com_465_pos	DG(6:0/15:0)	DG(21:0)	M+Na	DG	21	0	C24 H46 Na1 O5	7.57198	437.324	104913	277782	376542	436781	69617.7	37224.4	127769	296108	440637	201015	251934	525316	76592.2	183481	49431.3	105799	92740	39429.9	124891	89477.9	96731.4	165711	44797.1	42523.9	16428.3	194649	96205.9	215327	14758.5	21240.2	23844.3	138595	172138	164963
Com_467_pos	DG(6:0/17:1)	DG(23:1)	M+Na	DG	23	1	C26 H48 Na1 O5	7.88001	463.339	58961.5	310923	279959	325167	47525.5	18609.9	75657.2	246651	335273	162273	139331	393925	35451.1	87807.6	10753.4	46820.9	69523	24142	77428.7	75879.4	71780.4	103480	23566.2	37426.7	23181	109300	44033.6	134252	14674.4	3432.68	16209	91872.1	110294	115312
Com_470_pos	DG(6:0/20:3)	DG(26:3)	M+Na	DG	26	3	C29 H50 Na1 O5	7.87598	501.355	28808.6	125804	104190	157193	21966.7	12384.5	52824.4	157885	183804	119427	79061.8	177343	22353.8	53236.7	20066.6	35093.1	58799.2	12016.3	34215.3	32260.7	22175.1	77083.5	11111.6	20941.5	10626.5	43599.7	29825.1	87352.7	3633.84	1388.08	4760.22	47410.2	59303.1	48215.7
Com_472_pos	DG(6:0/21:3)	DG(27:3)	M+H	DG	27	3	C30 H53 O5	9.92508	493.389	42407.3	29815	11928	30717.3	62398.2	11712.5	71806	22080.9	77434.1	61456	118718	80253.1	23600.3	604129	57441	53599.8	903665	16637.3	55800.4	51418	106269	47028.5	19691.8	46819	24351.9	90135.3	32964.7	28351.1	23560.8	15187.6	14048.4	70189.6	87070	87957.1
Com_477_pos	DG(8:0/18:2)	DG(26:2)	M+Na	DG	26	2	C29 H52 Na1 O5	8.66644	503.371	127892	312569	357675	572896	84794.6	32680.8	98534.4	235152	380352	159885	176913	466609	97389.4	127783	68513.4	69171.2	77240.5	36588.8	142199	152311	95922.8	197776	48135.5	35134.1	98243.1	101618	74111.9	184038	20201.8	90373.5	39658.5	118031	169573	146207
Com_478_pos	DG(8:0/18:4)	DG(26:4)	M+H	DG	26	4	C29 H49 O5	8.25634	477.357	10815.2	38.9366	59.6799	161.971	56649.1	262800	386728	1.5292e+06	2.79872e+06	1.52145e+06	504986	773976	42254.6	189393	608916	148333	251067	47096.6	437013	477769	288078	297268	221016	88704.6	322.366	209799	7748.72	38062.9	114360	269732	43420.3	55042	65074	105907
Com_479_pos	DG(8:0/20:5)	DG(28:5)	M+H	DG	28	5	C31 H51 O5	8.50527	503.373	432917	996914	1.40555e+06	1.91275e+06	327543	101829	362483	856621	1.40542e+06	583860	779654	1.48046e+06	433630	536687	331118	228855	336316	120234	362803	235636	246526	572004	127572	114402	150812	347614	207779	589387	46927.5	141837	155799	423598	521167	559388
Com_480_pos	DG(8:0/22:5)	DG(30:5)	M+Na	DG	30	5	C33 H54 Na1 O5	8.40286	553.386	24146.3	84403.8	84407	118365	9931.62	29914.5	29369.9	68177.1	99511.2	41108.6	49563.9	125155	15362.7	30578.2	35142.7	10252.3	23582.9	7926.72	34487.3	29429.5	21794.8	52622.2	7262.46	6618.32	5078.61	35872.2	2757.32	42916.3	2279.39	3433.11	2712.53	31261.5	41611.3	38702.1
Com_481_pos	DG(8:0/8:0)	DG(16:0)	M+NH4	DG	16	0	C19 H40 N1 O5	1.49103	362.29	10451.7	29800.9	29558	32982.1	10799.7	14856.9	20853.6	36540	45445	11885.5	11109.4	39352.9	2175.4	21920.8	37916.4	17482.2	20727.4	4757.88	9135.73	53431.8	7021.62	5926.32	3810.55	6170.76	18765.3	8359.51	8004.69	8458.99	3588.49	101.179	5847.81	8374.63	12082.9	13007.6
Com_488_pos	Hex1Cer(d18:1/18:0)	Hex1Cer(d36:1)	M+H	Hex1Cer	36	1	C42 H82 N1 O8	12.4022	728.603	147361	75458.8	87982	101217	83781.1	201359	163710	86418.5	80417	129851	75563.3	99298.3	101407	78525.7	62375.9	106405	208823	97482.8	349684	33490.3	380847	204737	59289.5	462831	158467	136672	223044	149252	198162	150550	164542	134091	139678	144085
Com_489_pos	Hex1Cer(d18:1/20:0)	Hex1Cer(d38:1)	M+H	Hex1Cer	38	1	C44 H86 N1 O8	13.6305	756.635	98147.5	74259.3	68130.5	81240.3	69138.2	154739	116610	49054.2	67202.2	87352.3	52593.8	104296	122314	40352.8	89726.9	158485	119502	131454	234356	27894	249397	115900	109740	309897	88769.8	89199.3	161591	124851	106076	104592	134408	96793.7	117109	131493
Com_490_pos	Hex1Cer(d18:1/21:0)	Hex1Cer(d39:1)	M+H	Hex1Cer	39	1	C45 H88 N1 O8	14.178	770.65	27908.7	29078.4	57312.9	112605	47671.6	119452	43744.3	35358.7	58461.7	80718.6	29634.3	60676.9	37215.2	18518.6	95715.6	143596	95236.6	135756	138347	40011.2	122685	113590	40094.2	166690	34233.4	39222.2	59006.5	94546.6	132989	10092.2	43985.9	34052.6	50753.5	51068.9
Com_492_pos	Hex1Cer(d18:1/22:1)	Hex1Cer(d40:2)	M+H	Hex1Cer	40	2	C46 H88 N1 O8	14.3141	782.65	349101	399269	362131	336229	495660	707800	753772	195171	121656	388448	308474	386807	981065	681986	807154	1.02773e+06	1.27421e+06	669698	1.39875e+06	862400	1.42859e+06	461414	729401	1.09088e+06	978976	296010	858423	532298	257622	262960	631582	583110	656226	744559
Com_493_pos	Hex1Cer(d18:1/23:1)	Hex1Cer(d41:2)	M+H	Hex1Cer	41	2	C47 H90 N1 O8	14.7128	796.666	255116	296079	215431	229622	364454	435637	699655	113571	68382.9	237838	166299	214180	503515	112499	610722	739086	402724	496701	695016	588898	634911	312395	433061	592982	682115	276034	556462	362384	118336	165438	534283	322648	426623	459581
Com_510_pos	Hex2Cer(d18:1/21:3)	Hex2Cer(d39:4)	M+H	Hex2Cer	39	4	C51 H92 N1 O13	12.6739	926.656	21418.2	8804.85	17499.6	8130.57	13690.7	9640.13	20014.5	5067.51	11918.9	35448.5	13470.3	4204.41	17857.1	6289.25	54658.4	7484.55	16721.8	37193.8	54706.1	16085.5	66027.7	37671.9	17894	79501.3	17900.5	23832.9	5857.68	6633.66	23483.6	14922.6	27441.2	21939.2	33464.7	39467.9
Com_530_pos	LBPA(20:4/18:0)	LBPA(38:4)	M+NH4	LBPA	38	4	C44 H83 N1 O10 P1	8.25216	816.575	176671	52274.8	207755	160827	144477	113715	77446.8	60507.3	134830	177629	143132	78066.9	70340.4	217606	623487	117709	360947	246561	490497	153412	468586	294614	178727	159730	92833.9	137829	134982	120053	303245	141393	60584.9	190314	188550	202001
Com_550_pos	LPC(19:0)	LPC(19:0)	M+H	LPC	19	0	C27 H57 N1 O7 P1	6.1262	538.387	78280.6	96527.8	68605.1	69046	68735	55739.5	63893.3	82070.1	99015.1	42784.5	56341.2	68239.4	44586	353042	37366.2	107295	386919	98421.7	135235	110948	142200	111219	93276.5	90000.2	91824.5	40796.9	75619.8	71052.1	123504	129278	64419.1	65842.8	87174.7	87986.4
Com_553_pos	LPC(19:4)	LPC(19:4)	M+H	LPC	19	4	C27 H49 N1 O7 P1	3.10075	530.324	258347	1.19089e+06	1.81406e+06	2.34063e+06	209844	174773	490738	1.62558e+06	2.26082e+06	781819	927604	2.49514e+06	109923	702931	136339	238231	418908	101787	855884	1.24444e+06	714736	385072	135248	147229	204474	587865	226140	698013	116473	160714	70232.7	613786	753029	886358
Com_566_pos	LPC(24:2)	LPC(24:2)	M+Na	LPC	24	2	C32 H62 N1 Na1 O6 P1	8.25332	610.421	53786.1	324204	501436	543114	130812	127460	132975	266927	545805	339327	398410	391478	202377	350379	61136.8	105543	275152	287672	268795	50288	283970	307894	89167.8	176065	79882.4	127354	71231	135899	123966	66278.1	59671.1	184852	259306	259378
Com_595_pos	LPE(20:3)	LPE(20:3)	M+H	LPE	20	3	C25 H47 N1 O7 P1	3.01091	504.308	171025	1.13652e+06	1.27325e+06	1.90012e+06	157039	177879	305057	1.76098e+06	2.01596e+06	1.08409e+06	764878	2.24161e+06	154220	551197	144027	220189	279300	80186.4	431484	568292	377226	245142	93453.5	176052	117448	515269	128395	578814	131495	101900	128700	522962	639186	717666
Com_596_pos	LPE(20:4)	LPE(20:4)	M+H	LPE	20	4	C25 H45 N1 O7 P1	2.14687	502.293	898304	4.39036e+06	5.1769e+06	6.89195e+06	936631	802179	1.27802e+06	7.24708e+06	7.04592e+06	3.09283e+06	3.01167e+06	7.56898e+06	372406	1.31748e+06	702306	905418	624759	422756	4.99659e+06	7.51521e+06	3.98551e+06	1.17473e+06	442547	791676	650044	2.11545e+06	715464	2.36084e+06	541386	707599	351187	2.23909e+06	2.89535e+06	3.17297e+06
Com_602_pos	LPE(22:3)	LPE(22:3)	M+H	LPE	22	3	C27 H51 N1 O7 P1	4.5547	532.34	77665.8	289736	290046	330856	64515	55986.2	123476	519412	390447	283331	179953	457923	42506.6	140019	36228.5	73375.2	93095.8	28927	138235	109889	113217	97950.5	35253.8	70473.2	30876.1	116397	48834.2	148807	50723.6	41271	33755.1	144947	168823	203534
Com_603_pos	LPE(22:4)	LPE(22:4)	M+H	LPE	22	4	C27 H49 N1 O7 P1	3.09494	530.324	258263	1.1911e+06	1.87753e+06	2.34933e+06	225449	169858	484295	1.68529e+06	2.13522e+06	745317	897890	2.41115e+06	109718	702552	135487	241340	431168	111430	873602	1.28032e+06	692960	401548	129094	146866	202222	559541	226338	698281	116317	156701	70214.1	608585	755408	817253
Com_604_pos	LPE(22:5)	LPE(22:5)	M+H	LPE	22	5	C27 H47 N1 O7 P1	2.30394	528.308	149925	958022	1.16879e+06	1.44691e+06	169277	190400	271728	1.62078e+06	1.53198e+06	492813	572325	1.46845e+06	132501	472502	118274	228651	294961	101913	926885	1.33975e+06	758813	293778	110368	219812	103021	555388	128568	471084	119153	101807	99026.2	492897	628963	696226
Com_610_pos	LPG(18:3)	LPG(18:3)	M+NH4	LPG	18	3	C24 H47 N1 O9 P1	2.49225	524.298	145731	257364	334834	459055	96629.3	93720.9	117819	453146	448349	126022	164394	338890	88701	203764	81101.1	120442	151388	64402.6	163586	280643	132287	104085	99903.4	74724.7	138007	100044	88808.4	151738	137365	122202	84354.6	150239	180127	202048
Com_612_pos	LPS(16:1)	LPS(16:1)	M+H	LPS	16	1	C22 H43 N1 O9 P1	1.63984	496.267	17632	31566.3	53344.4	82352.6	6346.14	9992.97	18817.6	64831.3	62642.8	26675	38489.1	64237.5	19029.9	31635.5	10659.1	5832.77	10418.4	3545.91	19837.8	11786	13707.1	13442.2	10173.2	6188.45	43314.2	11437.7	10294.2	22233.2	9795.55	23807.3	17366.3	22834	25518.5	32036.9
Com_616_pos	LPS(18:3)	LPS(18:3)	M+H	LPS	18	3	C24 H43 N1 O9 P1	1.47482	520.267	8639.24	11677.9	17137.4	39378.3	27676.4	36692.7	9969.55	25381.7	26765.6	6287.35	5187.61	28093.8	1732.41	12205.6	12201.6	79671.7	1984.14	8153.56	6615.75	30988.5	4780.46	4393.13	5760.22	7133.88	2963.83	8225.64	1674.43	3345.19	9695.88	5559.68	3587.72	7085.38	12039.3	10253.5
Com_619_pos	LPS(22:5)	LPS(22:5)	M+H	LPS	22	5	C28 H47 N1 O9 P1	1.88106	572.298	7327.35	25200.8	27101	49519.7	8567.21	7934.52	4454.29	49189.9	49171.3	11920.7	14137.8	39554.6	6254.03	6949.8	17876.6	9740.99	4196.66	495.276	24292.1	35151.6	14319.4	6413.06	3300.42	1631.69	7396.88	10690.9	1524.84	10890.5	3961.79	9875.46	7154.57	12448.4	17307.7	19021.6
Com_620_pos	MG(14:0)	MG(14:0)	M+H	MG	14	0	C17 H35 O4	3.03797	303.253	45497.4	158464	265662	216213	37770.3	18789.2	82680	252757	246240	119045	126602	271114	17531.8	80712	6170.93	28948.5	41747.3	12378.8	76471.4	94828.1	71279	40187.1	7306.26	13616.4	33948.2	89330.6	13698.1	136196	7368.2	12028.2	5715.12	91903.2	122633	126575
Com_622_pos	MG(16:0)	MG(16:0)	M+H	MG	16	0	C19 H39 O4	5.26037	331.284	125443	254334	389934	368376	93797.5	32196.3	136204	375492	343913	156094	157608	299984	36032.7	129413	28565.6	72680.2	67532.2	36927.2	190349	261069	149975	70134.3	32646.8	55802.7	10051.6	112719	62043.7	182370	29638.4	18742.5	23848.8	124664	155230	180190
Com_623_pos	MG(16:1)	MG(16:1)	M+H	MG	16	1	C19 H37 O4	3.31938	329.269	80113.6	250929	435793	454437	70548.6	22847.3	174710	567595	333760	205920	204730	530919	30926.1	127723	30089.1	47881.9	74672.8	18537.7	211019	329527	187301	70303.6	15938.1	42938.8	16587.3	145001	34482.5	259558	17687.4	12634.7	26657.2	189497	192140	234174
Com_624_pos	MG(16:2)	MG(16:2)	M+H	MG	16	2	C19 H35 O4	1.42852	327.253	211104	1.03828e+06	997597	1.34373e+06	268159	249530	325816	1.01995e+06	2.54727e+06	446750	422268	1.39465e+06	113977	279216	375570	322083	203370	68547.8	389693	1.63084e+06	343668	194699	133530	137662	344429	373286	283671	450331	120011	188525	158251	332993	422345	448603
Com_625_pos	MG(18:1)	MG(18:1)	M+NH4	MG	18	1	C21 H44 N1 O4	5.58003	374.326	139797	341825	648161	693707	139867	46390.2	282500	804881	416912	330685	226021	812342	33657.4	164225	22625.8	97061.8	121820	43999.7	243224	307018	276789	100331	33439.2	77238.1	9454.57	214352	56642.1	343156	25411.2	13677.8	36885.4	227620	272675	322356
Com_626_pos	MG(18:2)	MG(18:2)	M+H	MG	18	2	C21 H39 O4	1.57531	355.284	56577.6	531077	522042	769633	87056.4	89318.8	154286	383949	1.79246e+06	210653	194843	784884	37278.7	189079	188627	124385	134508	28446.3	134101	520595	118829	103438	40044.3	50096.2	119627	232771	97663.2	215086	25074.8	41683.9	56364	154603	187164	198613
Com_627_pos	MG(18:3)	MG(18:3)	M+H	MG	18	3	C21 H37 O4	1.47501	353.269	79184.6	446323	469022	609365	129676	99909.3	158297	347047	964879	237517	202026	581664	40861.5	1.10918e+06	185275	130882	1.25841e+06	28386.4	212156	648864	190730	97754.3	45304.7	52038.6	53302.6	220513	136023	179139	30425.7	55145.2	50993.8	162121	211537	191667
Com_631_pos	MG(19:4)	MG(19:4)	M+NH4	MG	19	4	C22 H42 N1 O3	5.90534	368.316	1.85961e+06	858577	787684	641742	1.51561e+06	2.02047e+06	494490	825881	354587	321119	553108	560204	288500	296571	1.51624e+06	2.86682e+06	441233	376453	690046	1.72659e+06	383772	536526	984248	651176	3.34702e+06	432471	1.56844e+06	1.04765e+06	777232	1.76667e+06	1.02179e+06	554440	696472	730452
Com_634_pos	MG(22:5)	MG(22:5)	M+H	MG	22	5	C25 H41 O4	3.8815	405.3	27590	130041	196979	182140	17821	9527.52	55268.7	206714	216998	91121.7	75280.5	204396	3221.13	42042.7	6016.83	18392	35462.8	6872.06	92174.9	73391.3	68276.1	28294.6	4261.96	11608.7	7374.77	88847.3	9282.91	84649.5	4033.33	5538.9	10632.1	73324.2	87056.1	90493.8
Com_635_pos	MG(23:6)	MG(23:6)	M+NH4	MG	23	6	C26 H46 N1 O3	1.59788	420.347	616344	123311	167801	92343.8	412985	429507	72346	99117.3	34392.6	20884.9	79767.7	107676	41497.2	6344.93	278901	549092	12164.2	29234.1	128006	229072	69782.8	45217.9	91798	65372.6	39920.6	60392.9	326545	186591	26567	75183.3	79017	40919.5	48136	52470.9
Com_637_pos	MG(26:5)	MG(26:5)	M+H	MG	26	5	C29 H51 O3	8.42465	447.383	25964	23828.1	41699.9	43509.5	14123.3	10953.8	13293.4	11414.6	27623.2	11579.7	53260.1	22488.8	12442.7	57812.4	20941.3	8852.16	40546.6	34299.8	76133	134050	67216.1	39905.8	36230.3	33624.5	13047.9	13420.8	23232.6	34172.2	17010	18134.2	10601.1	29049.1	32842	31168.2
Com_643_pos	MePC(28:4)	MePC(28:4)	M+H	MePC	28	4	C37 H68 N1 O8 P1	8.25313	685.468	58530.9	218228	390689	335688	95800.4	81364.9	130283	191934	394035	233322	333808	273977	167935	306092	23068.1	74139	229679	230620	198313	63827.7	214297	215869	71194.1	116349	8164.74	103498	46294.8	106528	101366	31369.3	42750.8	188448	200618	215969
Com_647_pos	MePC(32:4)	MePC(32:4)	M+H	MePC	32	4	C41 H76 N1 O8 P1	10.6638	741.53	6.56126e+06	2.85804e+06	7.19345e+06	2.9814e+06	4.9438e+06	1.01487e+07	1.35217e+07	5.55198e+06	4.18563e+06	3.82881e+06	1.0869e+07	8.67054e+06	8.23938e+06	9.91563e+06	2.53042e+07	1.01101e+07	3.97239e+06	9.26988e+06	5.09544e+06	1.04103e+07	9.81795e+06	3.02155e+06	9.0037e+06	9.92343e+06	2.76279e+07	8.03059e+06	1.38785e+07	1.00148e+07	4.86976e+06	2.3681e+07	1.30239e+07	5.18888e+06	5.82401e+06	4.28501e+06
Com_650_pos	MePC(33:3)	MePC(33:3)	M+H	MePC	33	3	C42 H80 N1 O8 P1	12.608	757.562	127099	122224	210253	125865	211124	281035	165678	157382	384172	208567	200672	259669	405517	278321	277176	222999	129742	555641	140447	34112.2	363219	700031	392106	204992	54715.6	186416	90361.2	307646	571731	248476	173107	210768	129666	280634
Com_659_pos	MePC(38:5)	MePC(38:5)	M+H	MePC	38	5	C47 H86 N1 O8 P1	13.5595	823.609	927346	1.47257e+06	1.52428e+06	918871	922134	1.16681e+06	675322	1.42857e+06	1.52001e+06	1.34809e+06	1.88378e+06	1.50579e+06	2.14388e+06	1.49279e+06	483186	2.55762e+06	1.73109e+06	1.92272e+06	999504	1.30166e+06	1.15677e+06	1.31327e+06	3.08744e+06	1.44007e+06	572398	1.17666e+06	2.25934e+06	2.10487e+06	1.76612e+06	815653	1.84054e+06	1.35601e+06	1.73915e+06	1.6521e+06
Com_660_pos	MePC(38:8)	MePC(38:8)	M+H	MePC	38	8	C47 H80 N1 O8 P1	10.9914	817.562	25522.2	13681.8	26305.2	32882.2	9196.23	5392.59	14952.7	18242	37871.1	9755.14	45909.8	18971.7	4933.72	43014.9	49596.9	15331.9	49786.2	50495.8	50266.9	306501	38140.7	42820.7	12257.6	25650.2	28861.5	7436.7	17723.5	18251.2	10117.5	28950.4	15879.6	20414.6	26458.1	28697.1
Com_663_pos	MePC(39:4)	MePC(39:4)	M+H	MePC	39	4	C48 H90 N1 O8 P1	14.7838	839.64	4.06523e+06	3.0239e+06	2.88708e+06	2.49501e+06	4.43327e+06	3.11341e+06	4.30262e+06	2.41918e+06	1.25869e+06	1.96584e+06	2.40721e+06	2.67463e+06	3.35046e+06	1.28436e+06	1.52451e+06	3.50037e+06	3.55424e+06	2.63389e+06	3.00521e+06	292255	3.05252e+06	2.69129e+06	4.39125e+06	3.15283e+06	2.49469e+06	2.96751e+06	4.68769e+06	3.59226e+06	1.32874e+06	1.26029e+06	3.17829e+06	2.48665e+06	3.36642e+06	3.19897e+06
Com_671_pos	MePC(44:4)	MePC(44:4)	M+H	MePC	44	4	C53 H100 N1 O8 P1	15.0814	909.718	8417.25	1281.62	10272.5	5950.3	11355.4	10760	8877.79	11493	8289.25	6781.55	5046.74	2398.39	35709.8	844259	202618	31798.3	464099	17356.4	3647.5	280306	228425	13826.3	18420.3	4424.6	27997.7	8394.44	19174.9	7748.51	6063.67	40811.6	21614.8	47974.2	33203.9	52483.6
Com_679_pos	MePC(50:15)	MePC(50:15)	M+H	MePC	50	15	C59 H90 N1 O8 P1	14.2275	971.64	810384	732496	822961	622907	898743	1.09465e+06	960440	1.25169e+06	846847	492839	1.23571e+06	1.04589e+06	1.04972e+06	928743	1.17493e+06	1.52776e+06	1.01414e+06	819903	864788	853355	936310	783929	1.50536e+06	1.02564e+06	1.54184e+06	886603	1.38426e+06	1.16438e+06	977956	1.49069e+06	1.79199e+06	728898	1.06343e+06	897152
Com_680_pos	PA(16:0)	PA(16:0)	M+Na	PA	16	0	C19 H39 Na1 O7 P1	2.95421	433.233	12730.2	37366.8	22896.6	35567.4	6966.4	5962.35	8384.18	20424.3	40632.5	6592.42	10225.5	33163	9703.33	86140.1	33399.3	6563.73	134260	8076.56	13317.4	46841.4	22679.3	16219.5	7596.68	4868.59	21857.5	4016.22	4029.97	8500.31	5502.04	4802.35	6679.41	11618.4	14166.2	15845.9
Com_685_pos	PA(16:2/18:2)	PA(34:4)	M+NH4	PA	34	4	C37 H71 N1 O7 P1	10.5903	672.496	61497.8	71427.9	47320.3	36724.8	41450.6	27748.9	35226.7	35903	86873.9	38639.9	94834.4	55645.9	223470	81885.4	44141.2	70282.8	73831.8	74047.7	30213.4	18052.4	33328.4	92649	55664.2	16624.5	79302.2	50329.5	42039	53408.1	52714.3	80541.9	53773.8	52849.9	62380.5	64266
Com_697_pos	PA(18:2/22:4)	PA(40:6)	M+NH4	PA	40	6	C43 H77 N1 O8 P1	13.1497	766.538	247665	285399	140795	179369	146029	464791	224169	214608	417372	87229.7	156193	388367	138111	300857	196389	368414	150165	301787	190243	190857	121542	559209	385048	361841	355447	304309	448046	204261	560907	388670	352870	228099	214337	380354
Com_706_pos	PA(22:4/14:0)	PA(36:4)	M+NH4	PA	36	4	C39 H73 N1 O8 P1	10.7752	714.507	416606	1.1522e+06	342420	291349	224837	352597	386054	208256	345525	183900	599239	293973	511581	2.12535e+06	215662	1.45357e+06	414111	1.8579e+06	731180	436944	724878	683872	439273	259337	1.32322e+06	707639	253924	316348	597886	276484	258105	299587	374164	420949
Com_734_pos	PA(4:0/18:1)	PA(22:1)	M+NH4	PA	22	1	C25 H51 N1 O7 P1	3.37449	508.34	10048.8	127611	68320.4	73224.6	160074	221713	13724.2	62852.7	337711	52925.7	117473	127770	6913.58	94022.4	7836.02	304598	27426.3	3185.97	16760.4	22665.4	16745	24873.9	868.434	16981.1	20547.4	38581.7	9384.23	53387.5	12717.2	9530.52	15827.8	35786.2	43114.8	43536.2
Com_735_pos	PA(4:0/18:2)	PA(22:2)	M+NH4	PA	22	2	C25 H49 N1 O7 P1	2.33251	506.324	4803.37	116074	157208	185755	58162.8	89631.9	5595.79	164019	195050	62373.3	70671.8	167973	3435	49568.1	32558.9	126803	7568.03	12946.9	83167.3	17041.8	67315.4	18044.5	2228.35	19214.5	8866.85	28639.2	6822.21	38980.7	4530.09	66.1873	6707.38	28124.7	39337.2	45532.5
Com_744_pos	PC(13:1/18:2)	PC(31:3)	M+H	PC	31	3	C39 H73 N1 O8 P1	10.4937	714.507	1.37382e+06	734343	1.14248e+06	891252	870429	921296	997659	644412	1.09096e+06	761332	1.48061e+06	582321	1.91326e+06	1.27587e+06	955149	721099	1.45763e+06	1.64287e+06	1.84696e+06	789154	2.50769e+06	1.87704e+06	1.39804e+06	820457	1.34521e+06	496411	898249	929425	983531	1.22103e+06	1.65572e+06	873735	1.36958e+06	1.21559e+06
Com_750_pos	PC(14:0/14:0)	PC(28:0)	M+Na	PC	28	0	C36 H72 N1 Na1 O8 P1	9.48956	700.489	3.67768e+06	2.56723e+06	4.37347e+06	5.00023e+06	1.46619e+06	1.48631e+06	1.5672e+06	1.31453e+06	6.33116e+06	3.29538e+06	9.30529e+06	2.9303e+06	8.9297e+06	8.0023e+06	1.66858e+06	1.71288e+06	3.17921e+06	2.86406e+06	1.42178e+06	275024	1.73247e+06	4.47864e+06	1.55109e+06	647002	1.86755e+06	1.0606e+06	1.64679e+06	2.41067e+06	1.62512e+06	1.48849e+06	1.70098e+06	2.93744e+06	3.26495e+06	3.47104e+06
Com_755_pos	PC(14:0/17:2COOH)	PC(31:2COOH)	M+Na	PC	31	2	C39 H72 N1 Na1 O10 P1	9.48692	768.479	443820	253775	436118	493868	244418	256285	227366	156582	641643	329350	1.01276e+06	329974	967471	959878	269847	256639	350449	322556	169303	16625.2	169021	365380	222223	94728.6	314103	138973	246096	283745	215593	239551	244410	325104	383961	402867
Com_761_pos	PC(14:0COOH/22:4)	PC(36:4COOH)	M+H	PC	36	4	C44 H79 N1 O10 P1	8.2471	812.544	9585.3	47758.6	93487.6	68647.5	38846.9	12716.4	19408.2	27160.8	62996.6	87076.4	70931.4	34072.5	22064.3	138099	57196.8	14671.1	215247	97859.3	380506	47279	543698	111645	45707.1	32678.9	40189.7	56563.4	26735.5	37836.3	78540.3	34063.5	6200.46	89398.9	97029.1	125775
Com_788_pos	PC(15:1/18:2)	PC(33:3)	M+Na	PC	33	3	C41 H76 N1 Na1 O8 P1	11.5344	764.52	1.12557e+07	5.50792e+06	6.7051e+06	5.27553e+06	1.07117e+07	9.70177e+06	7.99783e+06	5.93529e+06	7.15475e+06	5.85793e+06	9.76594e+06	5.04565e+06	1.24917e+07	9.34015e+06	1.44192e+07	8.27221e+06	8.93286e+06	1.06448e+07	1.06386e+07	3.60604e+06	1.11815e+07	9.36107e+06	1.29845e+07	9.6042e+06	1.07112e+07	6.51127e+06	1.29838e+07	9.47182e+06	1.36755e+07	1.38096e+07	1.26847e+07	6.91708e+06	9.06874e+06	8.74424e+06
Com_793_pos	PC(15:1/22:2)	PC(37:3)	M+H	PC	37	3	C45 H87 N1 O7 P1	14.9385	784.621	151375	184366	125568	181376	137745	111845	131410	144386	161271	84246.6	84116.6	120213	169892	81151.1	45640.9	140449	101855	211082	84011.7	40261.2	80421.1	142547	128174	185039	26448	49302.1	106956	79846.1	121672	55259.6	142390	103473	153345	135510
Com_798_pos	PC(15:2/16:1)	PC(31:3)	M+Na	PC	31	3	C39 H72 N1 Na1 O8 P1	10.6414	736.489	1.85385e+06	963382	1.05536e+06	967376	1.4588e+06	1.35432e+06	1.2675e+06	788793	1.3688e+06	1.1785e+06	1.84883e+06	791204	2.58422e+06	1.96293e+06	2.19154e+06	1.07687e+06	1.54512e+06	2.232e+06	2.12801e+06	924151	2.45399e+06	2.09285e+06	1.8104e+06	1.13342e+06	2.24506e+06	930449	1.63054e+06	1.38955e+06	1.79257e+06	2.05929e+06	1.93352e+06	1.3004e+06	1.54296e+06	1.71422e+06
Com_801_pos	PC(15:2/18:2)	PC(33:4)	M+H	PC	33	4	C41 H75 N1 O8 P1	11.1315	740.522	651369	396638	574496	395109	591717	652229	518084	329198	554453	422274	588769	394766	1.33982e+06	566675	901114	589131	1.16263e+06	1.48019e+06	723516	400681	730761	1.16276e+06	780124	542614	552634	404797	707632	583726	722260	602715	789873	448024	557106	544152
Com_806_pos	PC(15:2CHO/18:1)	PC(33:3CHO)	M+H	PC	33	3	C41 H75 N1 O9 P1	8.50011	756.517	27231.9	7028.74	20548.2	15187	27663.6	7359.43	11443.6	1532.12	14059.9	28897.6	26355.9	4394.88	23675.8	28322.3	95360.4	12259.2	50963.7	24139.6	26306.4	2.86555e+06	41551.8	38864.5	32750.7	33797.3	117.786	13794.3	21599.9	25185.5	41364.2	21256.5	23160.2	22841.6	13240	23035.9
Com_848_pos	PC(16:1/19:4)	PC(35:5)	M+Na	PC	35	5	C43 H76 N1 Na1 O8 P1	12.8074	788.52	4.64167e+06	3.32589e+06	4.2854e+06	2.96169e+06	8.46759e+06	1.21035e+07	7.55237e+06	5.21963e+06	3.6402e+06	1.49318e+06	6.39234e+06	5.07146e+06	5.20038e+06	4.86906e+06	1.8432e+07	1.16213e+07	4.06007e+06	3.96798e+06	4.61413e+06	1.25371e+07	4.85475e+06	3.33355e+06	8.12366e+06	5.51786e+06	1.7354e+07	5.11036e+06	1.14727e+07	7.13913e+06	7.01951e+06	1.44502e+07	1.19045e+07	3.85491e+06	4.8244e+06	5.06753e+06
Com_870_pos	PC(16:2COOH/24:0)	PC(40:2COOH)	M+H	PC	40	2	C48 H91 N1 O10 P1	14.9244	872.638	2.20525e+06	1.53e+06	2.57878e+06	2.7723e+06	1.43087e+06	862883	1.56663e+06	1.16939e+06	1.78565e+06	940920	1.57885e+06	1.19105e+06	2.72213e+06	1.58887e+06	712880	1.06127e+06	1.21302e+06	1.96108e+06	669127	258007	480556	1.29698e+06	1.15788e+06	712706	776389	1.02525e+06	1.1894e+06	1.12911e+06	1.29615e+06	957557	1.41916e+06	1.03752e+06	1.57786e+06	1.41194e+06
Com_883_pos	PC(17:2/20:5)	PC(37:7)	M+Na	PC	37	7	C45 H78 N1 Na1 O7 P1	13.7428	798.541	248869	190110	214802	178490	405941	213920	147400	124100	138941	98976.4	110359	80996.5	257335	124082	87032.3	139523	139898	227739	259410	108490	272137	263123	238119	491169	160803	92884.6	175563	100018	249993	145174	225133	188118	174884	171845
Com_887_pos	PC(17:3/16:1)	PC(33:4)	M+H	PC	33	4	C41 H75 N1 O8 P1	10.6468	740.522	5.47219e+06	2.409e+06	3.6144e+06	3.0605e+06	4.14031e+06	4.95315e+06	3.5985e+06	2.19722e+06	3.99494e+06	2.4922e+06	4.9628e+06	2.53771e+06	7.20819e+06	5.00495e+06	5.14813e+06	4.6734e+06	4.87439e+06	7.89611e+06	4.69278e+06	2.71317e+06	5.58978e+06	6.44889e+06	6.93531e+06	3.24016e+06	4.46052e+06	3.45878e+06	5.48972e+06	4.48073e+06	6.14587e+06	5.17507e+06	5.44213e+06	3.40952e+06	4.34261e+06	4.7392e+06
Com_889_pos	PC(17:3/17:2)	PC(34:5)	M+Na	PC	34	5	C42 H74 N1 Na1 O8 P1	11.8691	774.504	276968	117486	174664	125892	274450	281897	222134	212678	143718	110722	250788	155373	237545	232498	281821	324575	203090	258593	188486	128183	256258	188437	368341	308195	306244	221930	329720	265552	331884	326902	300665	167808	225468	226020
Com_907_pos	PC(18:0/22:6)	PC(40:6)	M+Na	PC	40	6	C48 H84 N1 Na1 O8 P1	11.9538	856.583	168667	99518.2	147602	63305.3	62812.9	31535	114927	77351.5	94236.5	52595.2	144221	49940	124953	1.45644e+06	237616	77033.8	1.30392e+06	178294	144335	121248	179682	205627	132196	328003	115603	92533.6	59275.4	119281	228642	13698.1	87853.7	141878	203566	196193
Com_926_pos	PC(18:1/21:0)	PC(39:1)	M+Na	PC	39	1	C47 H92 N1 Na1 O8 P1	14.7849	852.645	131475	114687	147727	207240	116023	107222	99221.8	76074	134018	77731.1	102136	98175.7	168679	80537.6	12415.5	70154.9	120231	231195	68567.1	42788.9	63870.7	143569	164462	118755	36005.9	84400.7	88348.3	110880	81082.9	20300.6	51610	91683.5	129664	147541
Com_942_pos	PC(18:2/18:2)	PC(36:4)	M+Na	PC	36	4	C44 H80 N1 Na1 O8 P1	10.442	804.551	3.69704e+06	1.94629e+06	2.81828e+06	2.2584e+06	938754	1.16667e+06	697961	1.25137e+06	3.31918e+06	1.76163e+06	3.11907e+06	2.02804e+06	3.44307e+06	2.58264e+06	1.29699e+06	1.1243e+06	3.67071e+06	6.0844e+06	3.77502e+06	1.79268e+06	3.98859e+06	4.88417e+06	1.88471e+06	2.07496e+06	742222	1.45236e+06	1.11551e+06	1.62111e+06	3.01083e+06	476405	803216	1.89251e+06	2.42285e+06	3.59446e+06
Com_954_pos	PC(18:2/20:5COOH)	PC(38:7COOH)	M+H	PC	38	7	C46 H77 N1 O10 P1	12.7388	834.528	987950	891132	1.44436e+06	920599	1.71416e+06	1.89214e+06	1.81174e+06	1.43071e+06	1.41281e+06	651525	1.52768e+06	1.59846e+06	1.68893e+06	1.3822e+06	1.71955e+06	2.3888e+06	1.23347e+06	1.0701e+06	1.33593e+06	2.48866e+06	896418	841934	1.8518e+06	1.90794e+06	3.67464e+06	985142	1.91183e+06	1.8052e+06	1.95157e+06	2.04489e+06	2.23124e+06	1.24223e+06	1.19948e+06	1.18026e+06
Com_970_pos	PC(18:3/16:2COOH)	PC(34:5COOH)	M+H	PC	34	5	C42 H73 N1 O10 P1	10.0838	782.497	114988	87744.7	143276	156056	23671.7	15352.2	51501.6	69221.5	348807	138722	361478	169714	321341	305720	25344.8	63072.5	121906	101474	45886.2	17767.5	68490.3	161741	72018.7	37882.7	139489	56631.7	39088.6	45908.7	79020	39273.8	18132.5	75381.9	109349	106633
Com_980_pos	PC(18:3/21:5)	PC(39:8)	M+Na	PC	39	8	C47 H80 N1 Na1 O7 P1	14.3925	824.556	206303	79626	115683	124885	171883	160133	151162	94608.7	111739	64421	97806.1	80466.9	79791.7	102382	49659.9	121121	111781	124530	135512	40548.3	152338	152748	133244	205398	87885.7	56163.7	154724	70799.4	140319	103815	75378.1	93430	121799	116079
Com_981_pos	PC(18:3/22:1COOH)	PC(40:4COOH)	M+Na	PC	40	4	C48 H86 N1 Na1 O10 P1	14.6581	890.588	316895	252716	420573	403702	370658	192966	358713	293251	409287	131739	363321	235024	431014	372193	45822.5	353493	173787	287241	118541	31328.8	108813	178223	316796	391100	83282.4	158062	243782	207957	402383	39579.9	220175	236121	302986	219128
Com_985_pos	PC(18:3CHO)	PC(18:3CHO)	M+H	PC	18	3	C26 H45 N1 O9 P1	2.50862	546.283	10373.3	16470.1	27799.4	40765.3	5888.93	1537.05	4318.65	23848.5	33176.3	5524.86	6208.23	28379.7	5597.73	12089.7	13849.9	13980.1	7841.74	4304.88	11992.7	24249.5	7212.89	5757.5	7284.13	3537.69	114.801	6096.83	1681.26	3267.46	9072.46	2063.73	2806.3	10215.7	12258.2	16801.2
Com_1015_pos	PC(19:3CHO)	PC(19:3CHO)	M+H	PC	19	3	C27 H47 N1 O9 P1	1.17142	560.298	18488.6	4062.41	15376.3	32156.4	8877.43	16600	19675.8	26992.8	11371.3	61269.2	33077.3	20399.8	21139.1	20811.7	32584.5	52206.8	10064.2	3983.72	56550.5	99266.9	20418	21463.9	13627.4	52996.3	694235	40706.6	103939	15494.4	56941.4	404726	41301.7	23075.9	39568.3	48082.4
Com_1022_pos	PC(19:5COOH/24:0)	PC(43:5COOH)	M+H	PC	43	5	C51 H91 N1 O10 P1	14.7921	908.638	200955	126347	141320	129580	245826	181623	215974	142499	81479.8	84371.3	163591	124791	157716	92738.8	144182	249800	168458	171567	135058	162268	147026	143767	211557	132837	163428	161639	249127	216441	91668.1	124023	175255	124245	162949	148848
Com_1027_pos	PC(20:1)	PC(20:1)	M+H	PC	20	1	C28 H55 N1 O8 P1	3.38057	564.366	49966.3	511261	603392	538471	2.69559e+06	3.70954e+06	23128.8	7290.14	11539.8	6012.02	14253.4	11228.2	4084.3	10731.6	59803.7	4.63847e+06	69589.1	10885.3	14819.2	20767.3	8827.22	16224.1	31550.4	19118.8	91552	11269.8	35374.2	29987.7	24999.7	57303.4	18531.4	192990	212594	243366
Com_1049_pos	PC(20:4/18:0)	PC(38:4)	M+Na	PC	38	4	C46 H84 N1 Na1 O8 P1	12.3984	832.583	2.02289e+06	3.83789e+06	1.08355e+07	6.04559e+06	4.18266e+06	2.12001e+06	4.82478e+06	1.94179e+06	5.32109e+06	2.14126e+06	5.75407e+06	2.54405e+06	2.2613e+06	7.10982e+06	1.29008e+06	2.15719e+06	4.71624e+06	3.45635e+06	7.97054e+06	373965	1.54239e+07	7.53068e+06	8.81383e+06	2.07568e+06	856042	3.18937e+06	2.59592e+06	4.13587e+06	547066	1.12116e+06	1.4363e+06	8.78101e+06	1.08844e+07	6.62086e+06
Com_1066_pos	PC(20:5/17:1)	PC(37:6)	M+Na	PC	37	6	C45 H78 N1 Na1 O8 P1	13.5574	814.536	360975	269608	324230	290487	473859	443843	349521	295428	389165	225776	420861	358465	333923	310673	492809	502258	337745	565616	342785	541777	383209	454398	592877	380370	392009	291255	655525	423872	635648	390337	336156	348068	425414	454257
Com_1076_pos	PC(21:0COOH/18:2)	PC(39:2COOH)	M+H	PC	39	2	C47 H89 N1 O10 P1	14.6594	858.622	546385	235309	512941	469797	283678	141567	216705	222637	639672	176801	139675	221734	407997	293505	73288.1	219485	228443	504168	135340	27915.8	105101	247175	115615	134170	42136.1	236360	294301	236954	139818	78515.6	289141	191193	384404	334157
Com_1081_pos	PC(22:0CHO)	PC(22:0CHO)	M+H	PC	22	0	C30 H59 N1 O9 P1	3.23241	608.392	53934.6	508207	633124	530054	1.21342e+06	3.08427e+06	26956.9	5473.17	9435.37	9969.8	12071	8477.4	5494.58	14367.8	56351.7	3.93354e+06	74035.6	16068.8	21698.5	19594.9	16747.7	23627.4	41667	21446.7	74340.8	13124.8	33116.6	26476.7	24458.9	54021.4	29127	199154	239380	227111
Com_1084_pos	PC(22:2/20:5COOH)	PC(42:7COOH)	M+H	PC	42	7	C50 H85 N1 O10 P1	14.6648	890.591	287452	255201	418753	430133	401246	194225	310139	255817	442063	142558	329370	235451	423161	372346	46111.4	362248	172377	286055	116591	31328.8	96106.8	182536	283311	307541	35151.8	158429	181765	191305	332785	39532.8	221405	175882	264598	225563
Com_1104_pos	PC(24:0/18:3)	PC(42:3)	M+H	PC	42	3	C50 H97 N1 O7 P1	15.3178	854.7	21043.1	34827.3	29276.2	33662.4	9093.72	12921.1	11555.5	9803.72	26.738	14446.7	14454	6712.22	8839.62	164.413	58524.5	6441.06	32.8408	36075.1	27175	15885	2536.71	24437.2	9745.9	15802.4	10.3805	11646.7	5850.02	11688.8	66.8094	7.69856	8.50509	8918.85	16996	13300.6
Com_1105_pos	PC(24:0COOH)	PC(24:0COOH)	M+H	PC	24	0	C32 H63 N1 O10 P1	3.11421	652.418	23359.3	344283	371963	398324	1.35326e+06	2.2676e+06	11792.6	2469.06	135089	3204.23	3487.1	2203.62	3281.85	6213.63	27651.2	3.02522e+06	47060.7	6928.11	9167.11	10197.3	3692.05	9182.7	21071.7	9444.49	40346.3	6368.52	23450.1	13653.1	12718.6	30734.2	8113.54	103762	167101	193436
Com_1106_pos	PC(24:2/20:5COOH)	PC(44:7COOH)	M+H	PC	44	7	C52 H89 N1 O10 P1	15.3377	918.622	126066	143733	202578	195328	103750	44979.9	133617	89381.7	139546	51819.7	130071	94966	183652	135205	26627.5	62965.2	61143.6	116442	29427.6	27933.3	34307.2	74984.5	95584	104964	22554.8	70900.1	87187.5	86559.2	146687	42246.1	135350	61440	114163	110620
Com_1108_pos	PC(24:6)	PC(24:6)	M+H	PC	24	6	C32 H53 N1 O7 P1	2.9336	594.355	18169.7	213268	143990	227325	107333	183553	24936	146552	312325	32903.5	30382.5	247352	17902.1	28442.2	23703.4	183509	51964.6	492.795	20064.1	32925.5	19974.5	12561.3	10933.6	13409.4	17126.8	10639.7	21933	12212.9	996.912	11130.8	8801.01	30452.9	34786.7	32856.1
Com_1111_pos	PC(26:0)	PC(26:0)	M+H	PC	26	0	C34 H69 N1 O8 P1	8.384	650.476	89613.1	93129.8	100678	120981	51918.4	79179.4	54170.8	71442	214104	72844.1	247659	118853	149323	236355	87684.7	93364.6	112633	70971.2	40350.2	147277	32240.6	86667.6	58898.3	15903.7	123535	37942.9	108513	85215.8	48183.9	162573	70091	77197.5	79963.3	86742.9
Com_1113_pos	PC(27:0)	PC(27:0)	M+H	PC	27	0	C35 H71 N1 O8 P1	8.94553	664.491	28979.8	26856.9	45393.3	37917	13855.9	23235.3	26759.8	17134.5	78283.4	28820.7	94789.5	47742.4	53095.4	89894	25327.3	54696.2	61760.9	30794.4	11332.6	46024.1	14469.9	34215.2	16215.7	12115.5	21801.1	22727.3	25022	35317.2	20089.4	32461.6	25164	28454.9	37397.7	30162.7
Com_1114_pos	PC(28:0)	PC(28:0)	M+H	PC	28	0	C36 H73 N1 O8 P1	9.73525	678.507	564993	182289	324221	612085	292934	187315	258491	192763	578866	1.71778e+06	648324	350555	598637	790864	433395	336641	321045	219228	258436	62310.2	128154	284788	198370	76263.1	750430	186177	395179	1.00756e+06	212316	405603	332535	333062	386714	255819
Com_1122_pos	PC(29:4)	PC(29:4)	M+H	PC	29	4	C37 H67 N1 O8 P1	9.9075	684.46	174703	75030	153793	122955	104822	110636	176663	51604	158301	103997	318189	119061	335905	292351	211737	142487	151131	126106	78430.2	29392	76091.2	170610	105549	49531	295312	55242.9	147709	144537	93487.5	200587	291390	125882	136277	147806
Com_1131_pos	PC(31:0CHO)	PC(31:0CHO)	M+H	PC	31	0	C39 H77 N1 O9 P1	9.14247	734.533	29275.4	31020.4	30337.2	33404.5	12673.4	16253.2	20547.4	23877.5	44616.7	13489.6	29605.6	24277.2	34798.8	37647.2	31609.2	32808.8	39272.2	37309.8	27297.8	64114.9	35967.1	29326	37487.3	32338.4	12425.5	20948.7	21103.1	26080.3	58523.8	14141.2	18771.6	20866.7	24506.7	32123.5
Com_1147_pos	PC(32:5)	PC(32:5)	M+H	PC	32	5	C40 H71 N1 O8 P1	8.52677	724.491	32376.4	30251.1	27077	31443.3	12819.4	3074.29	6270.67	25087.8	59057.3	18453.7	62889.8	30555.8	27360	65246.7	15178.9	9987.35	36112	55345.8	54929	185308	54212.3	36364.3	41019.5	12516.6	5654.44	16132.7	28353.1	24423.1	37315.8	19534.1	7450.03	26997.3	31383.3	31742.4
Com_1174_pos	PC(34:4)	PC(34:4)	M+H	PC	34	4	C42 H77 N1 O8 P1	9.49034	754.538	2.07424e+06	1.9998e+06	2.52367e+06	3.1607e+06	1.24492e+06	1.50803e+06	1.30515e+06	1.39394e+06	3.17453e+06	1.66356e+06	3.4257e+06	1.64125e+06	2.24224e+06	3.6759e+06	975827	1.48481e+06	2.72241e+06	2.48393e+06	2.07513e+06	925391	2.27295e+06	3.1896e+06	1.82448e+06	1.18144e+06	976142	853904	1.51595e+06	1.9106e+06	1.87186e+06	872815	837567	1.51919e+06	1.78336e+06	1.92317e+06
Com_1186_pos	PC(35:2COOH)	PC(35:2COOH)	M+H	PC	35	2	C43 H81 N1 O10 P1	12.1657	802.559	236850	74190.1	104013	72122.1	71462.1	46882.5	30440	54154.1	125670	33642.6	39830.8	70138.1	44140.3	33868.2	227.829	27260.2	61286.9	78193.2	167690	117909	27883.6	102860	68837	38665.4	31348.6	36052.5	9938.47	17135.6	80464.7	17421.7	46797.9	33365.1	28155.3	48794.7
Com_1194_pos	PC(35:6)	PC(35:6)	M+Na	PC	35	6	C43 H74 N1 Na1 O8 P1	11.9356	786.504	2.84428e+06	1.47498e+06	1.88468e+06	1.28188e+06	5.12172e+06	6.33406e+06	4.28921e+06	2.67204e+06	1.47221e+06	1.299e+06	3.1785e+06	2.1187e+06	2.70621e+06	2.96286e+06	1.08998e+07	4.88846e+06	2.34094e+06	1.87135e+06	2.11031e+06	7.07828e+06	2.41873e+06	1.59963e+06	4.67536e+06	3.54368e+06	8.7613e+06	2.57902e+06	6.42536e+06	3.70821e+06	3.80874e+06	8.22567e+06	5.95635e+06	1.80654e+06	2.36783e+06	2.28722e+06
Com_1206_pos	PC(36:3CHO)	PC(36:3CHO)	M+H	PC	36	3	C44 H81 N1 O9 P1	8.44206	798.564	151890	47501	117398	101383	109196	66915.8	33609.8	28181.8	59915	85162.3	89467.4	35982.8	65142.2	131304	236603	68816.8	190853	161292	191136	52125.4	220030	169372	135837	105825	21657.9	68416	91490.1	114704	150183	62532.8	68068.7	92573.7	111273	101749
Com_1209_pos	PC(36:4CHO)	PC(36:4CHO)	M+H	PC	36	4	C44 H79 N1 O9 P1	8.29639	796.549	65163.6	124820	261651	226415	122287	80477	80500.7	112061	172532	265713	212732	91576.8	99826.4	331844	147402	108004	482856	279081	553175	167080	607935	382218	119578	126602	5317	181331	99350.2	152886	199016	68045.2	85518.1	201414	229579	250181
Com_1231_pos	PC(37:8)	PC(37:8)	M+Na	PC	37	8	C45 H76 N1 Na1 O7 P1	11.157	796.525	5.93338e+06	4.73511e+06	5.07215e+06	3.63476e+06	7.3469e+06	5.96091e+06	5.87359e+06	6.16281e+06	4.97995e+06	3.62681e+06	7.34154e+06	5.14795e+06	5.6471e+06	6.49258e+06	7.71187e+06	6.41852e+06	5.89278e+06	4.79106e+06	6.65552e+06	4.39086e+06	5.74129e+06	4.57589e+06	7.80738e+06	5.51782e+06	6.43672e+06	4.81264e+06	8.61408e+06	6.5481e+06	8.5974e+06	8.41952e+06	8.06496e+06	4.6262e+06	5.73803e+06	5.56266e+06
Com_1277_pos	PC(40:1COOH)	PC(40:1COOH)	M+H	PC	40	1	C48 H93 N1 O10 P1	15.4164	874.653	1.00702e+06	745557	367294	1.3009e+06	865031	412545	987146	248306	526705	327168	120544	425143	1.00868e+06	476783	314612	460294	150913	424715	267907	192318	253587	272700	554311	207631	250272	361506	538611	502484	648815	154544	304145	488793	665724	627061
Com_1284_pos	PC(40:5)	PC(40:5)	M+H	PC	40	5	C48 H89 N1 O7 P1	13.1463	822.637	22114.7	43317.3	27748.1	46258.4	18619	69693.8	43343.1	12864.8	21358.3	23193.1	32563.8	28065	73764.5	125552	50360.2	121178	161431	63733	186405	115508	243927	63489.2	41657.6	207619	39292.7	29460.2	100963	79030.7	118682	55075.9	70908.2	66937.1	100232	74869.5
Com_1300_pos	PC(41:12CHO)	PC(41:12CHO)	M+Na	PC	41	12	C49 H72 N1 Na1 O9 P1	12.6823	872.484	34000.7	27530.8	18220.9	13259.7	115323	173796	79305.5	59922.7	15185.3	10347.7	74365.6	60360.9	42547.2	86750.1	327471	162036	64097.6	20780.7	28468.7	79829.2	33293	14011.7	95453.2	73177.7	203664	54687.2	92729.9	81236.5	89947.6	278220	170975	39594.9	30292.3	26782.7
Com_1314_pos	PC(42:11CHO)	PC(42:11CHO)	M+H	PC	42	11	C50 H77 N1 O9 P1	12.171	866.533	209353	59111.6	123107	63110.1	284879	246088	340078	211619	90752.3	67003.1	347921	208644	163189	209553	329813	331437	192559	110883	143561	668698	139545	77253.3	377567	336499	425954	173654	296477	301278	297013	381967	455881	124833	213007	145858
Com_1317_pos	PC(42:2)	PC(42:2)	M+H	PC	42	2	C50 H97 N1 O8 P1	15.3552	870.695	342675	310119	403623	486638	225794	124687	233879	232159	295859	57355.5	279572	185489	280883	187617	133629	157697	204365	527395	74397.3	41905.8	86047.2	97257.9	313495	149502	107159	131841	113975	138568	125059	133036	171747	194761	268567	132787
Com_1318_pos	PC(42:2COOH)	PC(42:2COOH)	M+Na	PC	42	2	C50 H94 N1 Na1 O10 P1	15.1655	922.651	72826.6	94575.7	54923.5	94137.3	95206.3	96999.7	173690	75911.6	12671.6	42435	72124.4	39591.3	15887.9	11624	141023	65336.1	97439.4	51681.1	48153.7	220822	89101.1	56757.1	88605.1	62551.7	141293	58217.5	126644	138812	14161.7	6234.1	85089.5	53464.5	104211	97173.7
Com_1321_pos	PC(42:4COOH)	PC(42:4COOH)	M+H	PC	42	4	C50 H91 N1 O10 P1	15.3836	896.638	250457	206159	311250	326020	183686	144515	396125	146153	151701	117888	124609	122387	278747	287057	114604	156719	98005.2	248105	68858.1	29558.3	97810.1	112011	176057	217666	107281	157621	147239	181243	204854	159234	217393	176077	207193	203721
Com_1326_pos	PC(42:7)	PC(42:7)	M+H	PC	42	7	C50 H87 N1 O8 P1	11.2411	860.616	1.01449e+06	410058	716494	592141	627671	559433	892169	575476	500468	403638	527070	331386	371775	412476	156825	404292	848459	631386	538329	52956.9	811780	922793	957559	1.20228e+06	118347	342424	539822	789708	977158	103294	175091	605685	472362	552754
Com_1353_pos	PC(44:8COOH)	PC(44:8COOH)	M+H	PC	44	8	C52 H87 N1 O10 P1	14.8801	916.606	180310	138554	191412	233946	169498	68489.3	128897	125491	191530	71892.6	143112	112527	199596	124970	65411.2	78014.4	95007.6	146928	63604.6	42112.1	45715.6	82020.2	108204	63037.9	37574.1	104887	127488	93061.4	136046	87209.6	146259	92154	127184	103167
Com_1370_pos	PE(14:0/18:2)	PE(32:2)	M+H	PE	32	2	C37 H71 N1 O8 P1	10.2339	688.491	1.76992e+06	845411	1.49701e+06	1.45929e+06	1.33887e+06	1.46539e+06	1.10057e+06	635245	1.8431e+06	1.26818e+06	2.36149e+06	1.08015e+06	2.868e+06	2.49406e+06	2.06545e+06	1.26251e+06	1.66744e+06	1.64867e+06	1.4007e+06	609972	1.54864e+06	2.2101e+06	1.15888e+06	491002	2.61241e+06	765964	1.51951e+06	1.26655e+06	1.23827e+06	2.04187e+06	1.83658e+06	1.23266e+06	1.38118e+06	1.63892e+06
Com_1376_pos	PE(15:0/18:2)	PE(33:2)	M+H	PE	33	2	C38 H73 N1 O8 P1	10.8545	702.507	582998	436664	604809	539538	377548	378336	427838	342448	793751	539505	815354	467275	637254	905800	493342	411737	526115	856409	676946	252052	794777	835021	625893	359655	570402	444475	670503	499140	824413	675885	579147	482091	550500	628577
Com_1392_pos	PE(16:0/20:5)	PE(36:5)	M+H	PE	36	5	C41 H73 N1 O8 P1	10.4877	738.507	283530	279264	296654	332326	211585	312676	200099	212744	413826	240949	321545	251295	390407	348477	200020	303616	352521	456863	560627	234613	571491	436285	287372	239683	180055	209336	299583	267424	365265	219609	351914	262549	314214	325760
Com_1404_pos	PE(16:1/20:4)	PE(36:5)	M+H	PE	36	5	C41 H73 N1 O8 P1	10.1226	738.507	1.03885e+06	636594	817571	791572	757669	916065	923138	473707	998973	713396	1.17791e+06	553211	991168	1.35126e+06	721064	835633	1.35336e+06	1.36982e+06	1.57301e+06	736721	1.72498e+06	1.8081e+06	941360	916370	964472	488755	951389	779369	1.10837e+06	860093	652725	794504	904777	962001
Com_1422_pos	PE(17:3/18:2)	PE(35:5)	M+H	PE	35	5	C40 H71 N1 O8 P1	10.7977	724.491	69672.9	45867.4	81859.9	74711.2	32803.5	68738.3	86994.9	98770.2	121805	83926.1	101988	102562	123213	147164	98626	66563	85958.5	169022	91822.7	8685.32	109627	127584	113673	37620.7	108435	49304.5	71552.4	70526.3	138877	145675	92181	72543.6	124054	116198
Com_1432_pos	PE(18:0/20:4)	PE(38:4)	M+H	PE	38	4	C43 H79 N1 O7 P1	13.1895	752.559	7.8907e+06	5.40819e+06	4.95301e+06	6.13689e+06	5.31023e+06	4.43512e+06	4.60794e+06	3.78805e+06	4.52685e+06	3.5712e+06	3.60054e+06	3.06525e+06	3.10526e+06	3.57808e+06	1.68917e+06	2.57025e+06	4.11405e+06	6.01903e+06	7.11917e+06	3.08043e+06	7.31129e+06	6.76184e+06	3.61836e+06	8.2614e+06	2.23357e+06	2.11906e+06	2.97987e+06	2.92924e+06	6.35958e+06	2.61401e+06	2.50901e+06	4.17185e+06	4.86626e+06	5.409e+06
Com_1454_pos	PE(18:2/18:2)	PE(36:4)	M+H	PE	36	4	C41 H75 N1 O8 P1	10.6475	740.522	6.10533e+06	1.52569e+06	2.79399e+06	3.32202e+06	4.49603e+06	4.06337e+06	2.08215e+06	1.33276e+06	2.19161e+06	1.5813e+06	3.89995e+06	2.08813e+06	8.97294e+06	5.57822e+06	7.87577e+06	3.55161e+06	4.03932e+06	8.49833e+06	4.9616e+06	2.4896e+06	6.65463e+06	6.66624e+06	5.43153e+06	4.85886e+06	5.40787e+06	2.04329e+06	4.32821e+06	3.54792e+06	7.17614e+06	4.80698e+06	2.32589e+06	2.08327e+06	2.08969e+06	3.02002e+06
Com_1470_pos	PE(20:3/18:1)	PE(38:4)	M+H	PE	38	4	C43 H79 N1 O7 P1	14.1303	752.559	1.80694e+06	1.77826e+06	1.49385e+06	1.67195e+06	1.76409e+06	1.44153e+06	1.37175e+06	1.64458e+06	1.44657e+06	847049	1.34693e+06	1.3068e+06	1.90134e+06	1.12391e+06	899522	1.37566e+06	1.10188e+06	2.03601e+06	1.45796e+06	900053	1.32744e+06	1.45404e+06	1.61668e+06	2.64184e+06	791550	748197	1.0182e+06	950395	1.59113e+06	797957	1.77195e+06	1.32668e+06	1.52109e+06	1.49746e+06
Com_1473_pos	PE(20:4/16:1)	PE(36:5)	M+H	PE	36	5	C41 H73 N1 O8 P1	10.2413	738.507	557409	54137.7	100937	546933	492090	584656	665403	180208	304534	218037	534626	16908.9	532231	52738.5	269578	391851	1.50227e+06	985058	1.70943e+06	558779	922777	1.01861e+06	513298	648837	362876	346983	565139	218136	200376	403642	646361	469119	563060	718117
Com_1483_pos	PE(22:0CHO/3:0)	PE(25:0CHO)	M+H	PE	25	0	C30 H59 N1 O9 P1	3.2174	608.392	53964.7	513478	657468	565382	3.65341e+06	3.12461e+06	26959.1	5441.04	9463.11	10421.5	12067.2	8291.05	6118.24	15846.9	56330.4	4.0286e+06	76829.7	16294.5	25529.7	19816.3	19348.5	25460.1	41704.3	21435.3	74291.8	13823.1	33672.3	31170.4	25953.5	56976.5	31727.6	202313	223427	250087
Com_1488_pos	PE(22:6/18:0)	PE(40:6)	M+H	PE	40	6	C45 H79 N1 O8 P1	13.0688	792.554	1.34045e+06	841362	1.15056e+06	1.03736e+06	1.12282e+06	1.29554e+06	1.08828e+06	885156	1.12897e+06	770826	1.08533e+06	832628	824615	871179	818257	976110	1.12074e+06	1.53313e+06	1.09732e+06	592816	1.37682e+06	1.40628e+06	1.3035e+06	1.83398e+06	656873	856506	1.08325e+06	1.14007e+06	1.61899e+06	700246	1.08157e+06	906891	1.05147e+06	1.13163e+06
Com_1497_pos	PE(32:4)	PE(32:4)	M+H	PE	32	4	C37 H67 N1 O8 P1	9.90948	684.46	171603	75682.6	147658	128053	116390	111842	178469	51606.6	149057	93522	333632	118863	316005	299040	212131	142737	145690	123855	79404.7	29392	80138.9	164093	101299	49099.4	280959	54205.9	140480	145288	94026.7	193486	273143	126361	140818	149914
Com_1501_pos	PE(34:3)	PE(34:3)	M+H	PE	34	3	C39 H73 N1 O8 P1	8.49698	714.507	29130.6	2362.79	12773.6	5815.17	12676.4	15474.1	49.5524	1108.37	5710.21	19888.3	11080.4	1245.72	22897	54913.4	49722.1	6677.72	45879.3	18717	21122	154120	32202	31200.3	20887.7	7550.65	14754.6	11792.8	19876.4	15423.7	44286.1	12487.3	15797.6	11371.7	16069.8	17812.3
Com_1507_pos	PE(36:7)	PE(36:7)	M+H	PE	36	7	C41 H69 N1 O8 P1	9.52639	734.476	23903.2	10462.7	24961	22643.7	18110.7	15695.7	15112	13190.1	30777.3	20298.5	42157.2	12654.6	70103.8	44337.4	39905.5	15660.1	47251.3	56081.1	25283.8	46024.1	25278.3	53181.1	38187.4	15355.6	20298.5	17643.4	25927.3	27463.5	37637.3	10523.4	36004.2	23916.5	27543.7	33884
Com_1522_pos	PE(4:0/18:3)	PE(22:3)	M+H	PE	22	3	C27 H49 N1 O7 P1	2.87115	530.324	25361.5	940390	205216	565836	18899.1	16992.1	29725.9	206056	2.16292e+06	62904.5	75938.4	516378	9416.6	84163	8321.37	22533.6	46240.3	12789.5	91172.9	109834	74687.1	41448.2	15571.7	18895	36515.6	56337.4	29542.2	70712.8	11242.5	12838.5	2484.64	65628	74787.6	86765.2
Com_1525_pos	PE(7:0/15:2)	PE(22:2)	M+H	PE	22	2	C27 H51 N1 O7 P1	4.19993	532.34	12667.2	267928	65126.2	118377	4742.04	26095.8	19507.6	107190	393551	51303.1	40754.4	120716	3517.78	23090.9	53917.9	11099.2	16133.5	3298.08	27225.5	37798.4	20192.9	15671.3	3399.02	6359.04	16657.1	23562.1	3619.07	23335.1	1787.95	12286	25805	25804.7	29837	35332.6
Com_1529_pos	PEt(14:0/18:1)	PEt(32:1)	M+Li	PEt	32	1	C37 H73 Li1 O7 P1	13.5975	667.525	1.13843e+06	3.57867e+06	2.42259e+06	3.68006e+06	1.52143e+06	763944	838410	3.41493e+06	2.24373e+06	1.03621e+06	1.19348e+06	5.01917e+06	433534	420495	834284	1.19991e+06	326081	231849	2.55262e+06	3.09208e+06	1.32685e+06	1.00373e+06	642726	285274	580539	1.55452e+06	1.27609e+06	721809	237609	334173	525446	1.72074e+06	2.04875e+06	2.09207e+06
Com_1530_pos	PEt(14:2/18:3)	PEt(32:5)	M+Li	PEt	32	5	C37 H63 Li1 O7 P1	3.02689	657.447	54088.9	189621	634160	403577	50759.2	9055.73	106773	594209	183540	198707	271071	609937	22712.3	90778.5	34059.3	24879.4	33433	13081.7	158106	38002.6	150161	50709.7	2998.77	11380.9	15227.5	147391	17692	224787	2014.66	15432.2	25912.2	163361	214251	289302
Com_1531_pos	PEt(15:1/21:0)	PEt(36:1)	M+Li	PEt	36	1	C41 H81 Li1 O7 P1	7.02131	723.587	272039	4.52275e+06	4.18689e+06	4.5838e+06	1.79959e+07	2.74883e+07	205767	111576	52982.2	56680.2	82005.2	78608.3	30254.6	48764.3	342805	3.40067e+07	203845	62051.5	145633	607686	139935	101127	268035	158525	1.2299e+06	137653	267400	212558	113240	476278	205176	1.36538e+06	1.62833e+06	1.71866e+06
Com_1532_pos	PEt(16:1/15:2)	PEt(31:3)	M+Li	PEt	31	3	C36 H67 Li1 O7 P1	10.0159	649.478	457333	1.21118e+06	1.07637e+06	1.13761e+06	250562	136011	484588	826125	1.42028e+06	605317	544336	1.28183e+06	234933	216366	54281.8	324764	412688	221100	709173	187824	411125	715249	262145	328211	6069.56	520785	250526	485450	183191	52802.8	71599.8	485542	600888	625357
Com_1534_pos	PEt(17:0/18:3)	PEt(35:3)	M+H	PEt	35	3	C40 H74 O8 P1	5.25943	713.512	543119	212642	1.2605e+06	583679	368371	84042	584995	1.40915e+06	226602	595671	789333	846015	158178	782424	26735.1	218176	483622	128472	750066	771899	742985	398710	91961.7	171930	6269.8	578132	195881	926318	85343.2	13738.4	66124.7	580336	693981	922477
Com_1535_pos	PEt(17:1/21:0)	PEt(38:1)	M+Li	PEt	38	1	C43 H85 Li1 O7 P1	8.55569	751.619	123457	1.71489e+06	1.80312e+06	1.77615e+06	5.91076e+06	1.0026e+07	83644.1	40002.3	17791.6	19925.6	26086.3	28479	10637.7	8831.21	154635	1.15499e+07	75753.5	22512.5	50814.8	213412	25275.8	26581	94319.8	57980.1	541770	44285.9	106941	74860.8	34081.4	160941	77560.4	481789	590305	633657
Com_1537_pos	PEt(17:2/14:1)	PEt(31:3)	M+Li	PEt	31	3	C36 H67 Li1 O7 P1	10.184	649.478	1.0646e+06	3.89391e+06	925920	2.71014e+06	639196	275503	1.199e+06	2.16167e+06	3.31939e+06	1.08258e+06	1.36067e+06	2.42224e+06	649904	649400	163216	634392	869960	317148	1.27198e+06	585499	934894	1.02245e+06	389132	1.30352e+06	51208.7	969213	816447	1.19411e+06	291437	185078	172036	691848	1.37341e+06	1.18472e+06
Com_1543_pos	PEt(19:3/18:1)	PEt(37:4)	M+H	PEt	37	4	C42 H76 O8 P1	5.19995	739.527	28059.7	140177	105531	174342	19299	24248.7	44385.7	197722	163716	42171.1	58205.3	242893	5991.16	39722.9	29624.7	9002.35	23751.6	7459.02	53180.6	14703.1	50091.5	20691.1	11959.1	10610.3	17559.3	38818.6	5768.88	56315.3	4329.34	3731.05	6692.1	41731	52835.1	71156.8
Com_1552_pos	PFAA(12:1)	PFAA(12:1)	M+H	PFAA	12	1	C12 H24 N1 O1	5.88422	198.185	7.21752e+06	3.27421e+06	3.12229e+06	2.51199e+06	5.70791e+06	8.1933e+06	2.00544e+06	3.2362e+06	1.57128e+06	1.33948e+06	2.10531e+06	2.43436e+06	1.16485e+06	1.19293e+06	6.16078e+06	1.11576e+07	1.8481e+06	1.4953e+06	2.73956e+06	7.19177e+06	1.55603e+06	2.10694e+06	3.64906e+06	2.56668e+06	1.40285e+07	1.74394e+06	5.95977e+06	4.3255e+06	3.05777e+06	7.22719e+06	4.34928e+06	2.16857e+06	2.81446e+06	2.87063e+06
Com_1556_pos	PFAA(15:2)	PFAA(15:2)	M+H	PFAA	15	2	C15 H28 N1 O1	4.71011	238.217	173414	41725.6	47212.5	30062.9	100788	81705.1	101259	113145	46552.9	53225.5	94735.2	78316.9	55165.7	62252	189110	100787	32283.8	19644.7	44799.5	331390	31298.3	84337.3	120089	98604.8	370404	82038	216829	185586	101659	216934	121956	73276.7	87379.9	94177.3
Com_1572_pos	PFAA(23:1)	PFAA(23:1)	M+H	PFAA	23	1	C23 H46 N1 O1	8.23645	352.357	32665.8	11563.3	12249	5543.83	31230	36272.9	35724.9	17168.7	8208.96	13150.7	25105.1	14580.6	15550.8	65012.3	64700.2	57199.5	75411.6	7490.92	12971.6	71580.6	7401.82	11476.8	34500.5	25020.2	121691	12056.4	53165.4	39753.8	41264.7	85084.9	45471.5	15045.7	20505.9	18527.5
Com_1577_pos	PG(14:1/29:2)	PG(43:3)	M+Na	PG	43	3	C49 H91 Na1 O10 P1	14.2392	893.624	251945	282296	273558	236986	246508	318823	309420	452591	286722	155136	388745	358593	332215	332925	296894	440908	348457	274848	270533	157695	295472	305594	503101	333960	430152	273948	384712	400190	309223	412742	536958	266544	274339	305310
Com_1579_pos	PG(23:2/18:2)	PG(41:4)	M+NH4	PG	41	4	C47 H89 N1 O10 P1	14.5207	858.622	1.036e+06	559376	1.13166e+06	1.34776e+06	580188	333102	498703	482799	1.05309e+06	496875	546128	462503	691183	531768	276322	344750	302574	857107	228331	118268	214107	669250	456499	221441	228260	461347	615272	410428	546760	333580	469232	436866	616261	472598
Com_1580_pos	PG(24:2/18:2)	PG(42:4)	M+NH4	PG	42	4	C48 H91 N1 O10 P1	14.8426	872.638	1.90003e+06	1.35538e+06	1.97129e+06	2.64559e+06	1.22114e+06	845824	1.38225e+06	972731	1.67595e+06	822825	1.19267e+06	818724	1.76917e+06	1.29855e+06	600828	702882	915767	1.8763e+06	484204	186703	498538	1.11043e+06	936964	450479	550958	1.0947e+06	1.20649e+06	818497	1.30917e+06	953487	1.53319e+06	1.05538e+06	1.21513e+06	1.26295e+06
Com_1583_pos	PG(28:2/21:5)	PG(49:7)	M+H	PG	49	7	C55 H98 O9 P1	14.9731	933.694	12099.7	1692.98	49395.1	40020.8	4685.83	4806.96	16201.7	3650.96	3339.92	5842.84	10986.7	3181.17	40339.7	1.35334e+06	63533.9	109787	487597	18889.3	20989.4	25548.7	277906	14112.5	6800.11	24313.1	22766.3	5987.73	10970.2	12756.4	12720.4	40811.6	17720.1	148869	149648	158716
Com_1584_pos	PG(36:2)	PG(36:2)	M+Na	PG	36	2	C42 H79 Na1 O10 P1	11.8079	797.53	57645.2	13242.4	15663.4	11022.8	42193.1	57722.2	32196.7	13241.5	32790.8	23431.6	116754	17820.4	66591	109539	7914.7	67677	110520	156311	72061.7	18147.3	99819.9	113526	127555	60180.5	35765.4	26195.9	136703	64020.4	124548	71941.2	64379.3	49267.2	67921	72673.6
Com_1604_pos	PI(18:0/20:5)	PI(38:5)	M+Na	PI	38	5	C47 H81 Na1 O13 P1	10.6237	907.531	255776	208154	204608	227415	143111	129262	140526	161405	278185	88776.2	191502	160670	130095	197728	111895	122435	239346	235074	318905	52060	271014	236270	177113	109054	91632.9	115645	140297	144644	165858	100091	131219	141466	172320	189073
Com_1625_pos	PI(36:5)	PI(36:5)	M+H	PI	36	5	C45 H78 O13 P1	10.2729	857.517	304499	271172	331539	397313	228679	214938	190125	234433	488288	191991	419531	271856	521131	482801	448883	176505	386152	365107	388657	191241	356851	433118	246818	179198	402313	166938	299761	308002	291821	284406	348480	228870	310535	311189
Com_1628_pos	PI(40:8)	PI(40:8)	M+H	PI	40	8	C49 H80 O13 P1	10.3927	907.533	212858	209102	200841	235710	134896	125208	142354	161311	255377	89294	190823	161998	116952	190621	110976	122698	238692	221046	293630	51931.2	270133	240890	182356	113807	106689	96963.9	136631	143461	163125	107587	132389	133339	168487	184370
Com_1634_pos	PS(18:0/17:1)	PS(35:1)	M+H	PS	35	1	C41 H79 N1 O10 P1	12.0455	776.544	697170	716028	853165	957255	472431	636892	696215	638712	1.27135e+06	489061	735388	695754	611889	773507	435833	692558	698143	568799	368616	414815	261724	529750	505964	536410	527540	457160	518462	652161	698976	590465	429623	498879	670283	677018
Com_1654_pos	PS(18:1/23:1)	PS(41:2)	M+H	PS	41	2	C47 H89 N1 O10 P1	14.1294	858.622	291175	221582	330007	354087	161567	92326.8	150887	160020	311861	98546	137103	176917	189944	156953	13205.9	66605.9	96128.6	221278	91787	14019.8	58187.7	130147	146173	133755	11407.4	153364	102873	97449.4	219534	47948.2	108032	136065	183377	148556
Com_1655_pos	PS(18:1/24:0)	PS(42:1)	M+H	PS	42	1	C48 H93 N1 O10 P1	15.4706	874.653	385219	605784	877374	1.03828e+06	416169	199687	428108	164773	596405	222245	151243	97374.7	376734	325253	337358	148841	93887.6	389963	184075	32578.5	191470	126893	294495	256295	323392	290533	205426	449286	479735	240293	163646	424481	418395	497595
Com_1658_pos	PS(18:2/23:0)	PS(41:2)	M+H	PS	41	2	C47 H89 N1 O10 P1	14.7672	858.622	392919	196981	421815	434737	265344	136477	241131	185081	434281	176545	218539	85716.3	272853	282051	116039	50516.9	188620	378742	94808.7	33131.8	57569.6	244542	166399	79697.9	50990.7	87528.3	210752	162143	227981	173392	142416	70765.8	61281.1	103218
Com_1671_pos	PS(22:0/18:1)	PS(40:1)	M+H	PS	40	1	C46 H89 N1 O10 P1	14.7591	846.622	1.49631e+06	1.8595e+06	2.89511e+06	3.72517e+06	619217	900181	1.89062e+06	710413	957316	1.25707e+06	839242	1.08742e+06	3.46144e+06	1.08865e+06	711185	846910	1.57896e+06	828538	1.08355e+06	303712	404022	615605	1.19345e+06	92067	868835	449493	1.63061e+06	707175	1.76954e+06	471030	776208	1.43561e+06	754994	1.52916e+06
Com_1678_pos	PS(23:0/18:1)	PS(41:1)	M+H	PS	41	1	C47 H91 N1 O10 P1	15.0194	860.638	476485	523200	689584	752211	700478	286008	519298	306724	878354	278134	515214	264405	545030	331845	122448	226935	193099	983041	159163	38454	141260	321730	302831	283981	146622	458903	304813	433975	375346	224897	301208	297073	390809	585462
Com_1682_pos	PS(24:0/18:1)	PS(42:1)	M+H	PS	42	1	C48 H93 N1 O10 P1	15.3412	874.653	650978	675971	983750	928414	442907	244793	613088	353366	939157	332499	445640	441039	552362	507236	432028	231590	285472	546012	261129	103741	118908	292965	367163	361073	155988	361615	358091	568800	649855	237388	494815	453880	632360	625670
Com_1683_pos	PS(24:0/18:2)	PS(42:2)	M+H	PS	42	2	C48 H91 N1 O10 P1	14.8688	872.638	2.25229e+06	1.63599e+06	2.82803e+06	2.98489e+06	1.43073e+06	884116	1.6711e+06	1.17381e+06	1.90366e+06	987714	1.38453e+06	1.12496e+06	2.26987e+06	1.57036e+06	749529	822424	1.11441e+06	1.90985e+06	719158	289380	625427	1.27737e+06	1.15831e+06	783343	798888	1.1201e+06	1.16762e+06	1.07781e+06	1.39484e+06	946256	1.42729e+06	1.04775e+06	1.45605e+06	1.53185e+06
Com_1701_pos	SM(d20:1/22:3)	SM(d42:4)	M+H	SM	42	4	C47 H90 N2 O6 P1	15.4908	809.653	161498	40039.1	48365.7	45944	54836.2	57320.4	60848.7	32855.1	16066.4	31398.7	35948.1	34719	73570.7	13099.4	10947.6	54131.7	56319.4	140877	64523.2	30869.5	55120.3	51108.3	64494.1	71419.4	70788	38404.9	67171.3	63314.9	32668.4	24791.8	68488.3	47982.6	54680	52660.5
Com_1704_pos	SM(d30:1)	SM(d30:1)	M+H	SM	30	1	C35 H72 N2 O6 P1	8.25752	647.512	4.45987e+06	5.32799e+06	8.68762e+06	8.69982e+06	3.66971e+06	4.36497e+06	3.3275e+06	4.43215e+06	7.76987e+06	6.81534e+06	8.46603e+06	5.95893e+06	5.51851e+06	7.35229e+06	3.38617e+06	3.05214e+06	5.2606e+06	6.56924e+06	4.59197e+06	1.55314e+06	4.56367e+06	6.16869e+06	3.73626e+06	3.8595e+06	3.94082e+06	2.76327e+06	2.72374e+06	4.02848e+06	4.72223e+06	3.3108e+06	2.50406e+06	4.926e+06	5.36483e+06	5.6798e+06
Com_1709_pos	SM(d32:4)	SM(d32:4)	M+H	SM	32	4	C37 H70 N2 O6 P1	8.25366	669.497	1.06524e+06	5.64594e+06	1.00488e+07	1.0098e+07	2.02133e+06	1.90347e+06	2.49743e+06	4.78566e+06	1.05087e+07	7.15966e+06	7.64041e+06	6.72589e+06	3.60656e+06	6.14216e+06	1.02188e+06	1.92984e+06	4.70515e+06	5.38943e+06	4.8755e+06	921838	4.91547e+06	5.56541e+06	1.62438e+06	2.73095e+06	1.01423e+06	2.50502e+06	1.07863e+06	2.63812e+06	2.03553e+06	890186	1.04588e+06	3.89221e+06	4.80494e+06	5.3918e+06
Com_1714_pos	SM(d34:2)	SM(d34:2)	M+H	SM	34	2	C39 H78 N2 O6 P1	9.62564	701.559	1.21635e+06	1.43918e+06	984126	1.43092e+06	829483	881953	971191	964919	2.04356e+06	763380	1.51511e+06	1.10519e+06	1.51471e+06	1.91283e+06	1.14476e+06	906063	1.95105e+06	1.35654e+06	2.13416e+06	1.46241e+06	2.18872e+06	1.85706e+06	874406	1.70419e+06	1.40429e+06	590133	988208	989446	1.37715e+06	1.31302e+06	1.04858e+06	1.06604e+06	1.24158e+06	1.31858e+06
Com_1725_pos	SM(d36:3)	SM(d36:3)	M+H	SM	36	3	C41 H80 N2 O6 P1	11.2037	727.575	2.80804e+06	2.9721e+06	2.88198e+06	2.44551e+06	2.89033e+06	5.44355e+06	2.96144e+06	3.11681e+06	2.48639e+06	1.35325e+06	3.05954e+06	2.63226e+06	4.67927e+06	2.91257e+06	3.57527e+06	3.41818e+06	4.36092e+06	3.11817e+06	3.21532e+06	2.74263e+06	3.33842e+06	3.74855e+06	4.64437e+06	4.61085e+06	5.26504e+06	2.14373e+06	4.59946e+06	5.25908e+06	3.67018e+06	5.05953e+06	6.79582e+06	2.5099e+06	3.15144e+06	3.16321e+06
Com_1726_pos	SM(d36:4)	SM(d36:4)	M+H	SM	36	4	C41 H78 N2 O6 P1	10.6573	725.559	5.78187e+07	4.59014e+07	4.89322e+07	3.63018e+07	1.75404e+08	2.10552e+08	8.73153e+07	8.19743e+07	4.48557e+07	3.38371e+07	6.74256e+07	1.21203e+08	5.21782e+07	1.07709e+08	3.22086e+08	1.92646e+08	5.29596e+07	4.56629e+07	4.99538e+07	1.55267e+08	5.18586e+07	4.22499e+07	8.36287e+07	6.40269e+07	3.41451e+08	9.89124e+07	2.03323e+08	1.39965e+08	9.85271e+07	3.02818e+08	1.30245e+08	4.14766e+07	5.0368e+07	5.40673e+07
Com_1741_pos	SM(d41:1)	SM(d41:1)	M+Na	SM	41	1	C46 H93 N2 Na1 O6 P1	14.7979	823.666	7.34925e+07	5.56381e+07	5.28117e+07	4.87257e+07	7.97289e+07	6.05309e+07	8.03902e+07	4.26415e+07	2.30814e+07	3.69523e+07	4.68594e+07	4.95819e+07	6.40396e+07	2.49821e+07	4.23624e+07	7.08828e+07	6.70412e+07	7.59367e+07	5.6847e+07	1.76552e+07	5.66273e+07	5.70048e+07	8.0165e+07	6.29335e+07	6.13536e+07	5.4555e+07	8.82897e+07	6.44064e+07	2.51955e+07	3.12071e+07	6.02539e+07	4.57215e+07	6.39613e+07	6.16044e+07
Com_1754_pos	SM(d43:4)	SM(d43:4)	M+H	SM	43	4	C48 H92 N2 O6 P1	14.7862	823.669	7.17244e+07	5.51455e+07	5.28339e+07	5.05994e+07	8.63234e+07	6.25783e+07	8.728e+07	4.24419e+07	2.38026e+07	3.68935e+07	4.77227e+07	4.91369e+07	6.59142e+07	2.55749e+07	4.40695e+07	7.11937e+07	6.35638e+07	7.38279e+07	5.37889e+07	1.77097e+07	5.93333e+07	5.40757e+07	7.96401e+07	5.9425e+07	6.25578e+07	5.11317e+07	8.826e+07	6.44578e+07	2.54553e+07	2.93729e+07	6.06757e+07	4.56179e+07	5.92329e+07	5.88787e+07
Com_1771_pos	SM(t36:3)	SM(t36:3)	M+H	SM	36	3	C41 H80 N2 O7 P1	10.0769	743.57	68863.1	73919	53380.2	50534	22989.7	22430.1	25148	33669.5	98395.5	60631.4	44598.3	38943.6	79238.4	60758.9	22591.1	35506.7	94553.3	45320.5	168129	233648	174151	102523	37980.2	109388	19123.2	24717.1	26381.9	42415.6	76693.7	15752.8	43010.3	60788.5	83103.9	68070.7
Com_1793_pos	SM(t44:3)	SM(t44:3)	M+H	SM	44	3	C49 H96 N2 O7 P1	14.7841	855.695	202258	191231	219106	232891	277526	209908	360506	148990	99398.9	111418	177379	166930	266846	105731	172312	225162	211451	299914	317333	23970.7	372839	140550	273727	324205	274076	133008	278283	225316	84356.7	93905.2	278885	181301	243862	228834
Com_1807_pos	SPH(d20:1)	SPH(d20:1)	M+H	SPH	20	1	C20 H42 N1 O2	6.57674	328.321	176776	233045	233665	245885	653993	916042	121880	99272.5	114603	62004	98252	92940.7	87814.9	152417	234140	1.21074e+06	152286	92310.3	106902	493164	100973	85178.5	148932	99992.1	288435	71903.5	170006	101469	109573	200914	158700	112206	140198	144921
Com_1821_pos	TG(10:0COOH/3:0/13:1)	TG(26:1COOH)	M+NH4	TG	26	1	C29 H54 N1 O8	2.70921	544.384	2967.88	8568.58	36334.2	27733.4	157486	227483	7033.29	16711.6	24867.7	14712.1	5458.94	21701.1	10567.1	965894	3254.42	274615	1.44921e+06	2877.5	1348.09	2.86555e+06	40107.1	2236.87	1371.54	8631.24	5812.87	5944.86	2059.59	4810.45	4066.18	8909.98	1823.87	9307.22	9057	12210.4
Com_1826_pos	TG(10:3CHO/5:0/18:2)	TG(33:5CHO)	M+H	TG	33	5	C36 H57 O7	10.5528	601.41	85692.1	176942	221249	275834	59597.8	14813.6	121855	254534	209650	129107	154585	312957	93874.6	95681.3	41986.1	48729.5	36166.5	22374.9	94285.2	46997.5	64546.5	107536	37188.9	45288.4	37762.7	53436.5	71059.2	167974	18282.8	33306.3	18680.1	96826.7	101921	121505
Com_1827_pos	TG(11:0/14:0/3:0)	TG(28:0)	M+NH4	TG	28	0	C31 H64 N1 O5	11.7031	530.478	98738.3	243026	234590	333865	116189	138795	154436	240193	221265	147462	150581	322027	112784	78769.7	114697	108871	48793.7	35471.7	86612.7	144340	63005.7	86055.3	57145	55356.3	127167	106257	110053	214809	27088.6	130387	83940.7	112803	100832	120238
Com_1833_pos	TG(11:0/5:0/20:4)	TG(36:4)	M+H	TG	36	4	C39 H67 O5	11.8238	615.498	285611	974644	911746	1.27193e+06	171155	80018.2	486849	709095	521830	272469	341717	1.07878e+06	135880	2.23353e+06	796429	164637	2.40878e+06	81581.6	719047	186760	528099	404627	101004	193195	9629.35	351582	173276	479878	37097.9	8497.53	57328.8	397777	506109	488557
Com_1836_pos	TG(11:0CHO/14:0)	TG(25:0CHO)	M+NH4	TG	25	0	C28 H54 N1 O7	2.65452	516.389	56835.8	239682	273179	270688	1.05272e+06	1.31867e+06	46534.1	46020	256308	33558.3	30795	48595.6	14814.2	43442.5	89147.9	1.73458e+06	56375.2	260622	40362.7	224053	18800.2	181641	98440.9	431655	168303	33777.8	79124	142860	104649	1.2706e+06	58894.6	179812	178367	236583
Com_1838_pos	TG(11:0CHO/18:2/18:2)	TG(47:4CHO)	M+Na	TG	47	4	C50 H86 Na1 O7	13.5426	821.627	32002.3	9742.82	7010.73	3886.19	7976.24	40468	24681.3	7750.98	23117.1	15443.3	5042.41	10700.3	56531.9	100202	8379.1	75854.2	110516	17685.9	148704	72860.5	162333	22443.2	19162.1	120466	49033.3	11568.9	31693.2	27764.1	4457.51	65240.2	9457.09	37641.7	30000.9	25484.9
Com_1839_pos	TG(11:1CHO/15:2/15:2)	TG(41:5CHO)	M+NH4	TG	41	5	C44 H76 N1 O7	12.8739	730.562	109462	47144.1	79313.4	51890.5	78290	75945.1	16169.1	20230	76765.9	40563.8	39841.5	53143.6	13854.7	32784.6	27750.7	27678.6	55431.2	49453.5	30288.9	43413.6	59867.4	48511	36602.4	5965.5	21284.7	30794.1	23680.8	29580.8	36485.1	32601.5	28590	57505.5	40944.3	42541.3
Com_1843_pos	TG(12:0/13:0/14:0)	TG(39:0)	M+Na	TG	39	0	C42 H80 Na1 O6	15.5267	703.585	7916.22	12536.1	21699.7	10497.9	37879.9	26975	69260.6	26751.7	9059.74	148886	24863.7	32291.6	48695	23087.4	176893	71862.1	17168.4	12623.1	20982	231300	17370.9	27101	36915.5	20750.9	112203	59709.8	65360.7	41118.1	20571.9	49122.7	43580.5	121122	87216.6	79207.6
Com_1844_pos	TG(12:0/14:0)	TG(26:0)	M+Na	TG	26	0	C29 H54 Na1 O6	8.41507	521.381	103233	473950	434968	433359	80662.3	25600.7	107437	409122	836606	255769	208984	528162	48622.5	198637	12412.5	102638	152177	30824.9	133242	114805	117956	175449	30672.6	44435	12075.1	242541	97992.3	220435	16253	14062.7	9423.75	160886	216787	196093
Com_1864_pos	TG(12:1/6:0/17:3)	TG(35:4)	M+H	TG	35	4	C38 H65 O5	12.3829	601.483	216284	842555	920340	1.25793e+06	535885	409511	1.07223e+06	934519	416502	259113	465679	1.73765e+06	87437.3	103886	440.193	560521	86211.3	8017.68	309556	18472.8	168887	150559	103447	179462	402.386	662847	549019	647325	49787.8	195.386	245470	374176	369130	385970
Com_1865_pos	TG(12:1/6:0/18:1)	TG(36:2)	M+NH4	TG	36	2	C39 H74 N1 O6	10.4871	652.551	125865	389254	388429	786650	72755.3	16283.3	154249	238892	592096	202703	119587	774522	17233.7	127109	7289.13	65584.6	209711	30913.2	190138	146677	155663	308438	31010.8	94249.2	44635.8	182437	39426.9	128045	2328.46	25920.9	30527.7	146404	176553	184104
Com_1868_pos	TG(12:1CHO/18:0)	TG(30:1CHO)	M+NH4	TG	30	1	C33 H62 N1 O7	7.43683	584.452	9746.89	134608	141428	146070	632563	890793	4487.93	29633.8	1068.32	11721.7	10566.6	1771.03	9313.44	3145.34	14236	1.16636e+06	9471.91	1640.84	1151.5	29078.1	9880.09	2359.03	2101.74	33409	7586.83	7277.21	3103.79	15993.1	16386.3	4679.38	19620.5	46723.5	61654.5	55774
Com_1870_pos	TG(13:0/14:0/14:0)	TG(41:0)	M+Na	TG	41	0	C44 H84 Na1 O6	16.3809	731.616	101900	63008.8	35225.7	28518.6	223805	314543	204182	117030	73326.5	263818	138255	125768	135610	93364.4	616457	281815	92322.4	74820.3	82808.3	1.91482e+06	99875.9	119582	153102	109596	548230	334686	220782	156548	121816	354848	229459	316185	224945	320517
Com_1874_pos	TG(13:0/16:0/3:0)	TG(32:0)	M+NH4	TG	32	0	C35 H72 N1 O5	14.1565	586.541	396564	569790	365209	671411	381405	285590	513968	303471	188649	301087	148007	554846	231266	64933.1	293964	411409	110201	192578	435339	418905	321785	258274	176516	342827	124131	232119	380838	515584	46605	35168.1	326941	335114	345975	429493
Com_1877_pos	TG(13:0/18:0)	TG(31:0)	M+Na	TG	31	0	C34 H64 Na1 O6	8.71015	591.46	124718	509984	356817	504381	94548.6	36336.5	106130	366338	677534	221045	245775	452772	87348.1	214962	11263.8	133726	174200	101241	187737	12934.2	100250	260312	73996	99416.8	15757.9	146459	119088	125897	46817.8	9291.6	13449.3	131340	163210	199327
Com_1883_pos	TG(13:0/23:7)	TG(36:7)	M+Na	TG	36	7	C39 H62 Na1 O5	9.629	633.449	14813.6	91087.6	37632.3	99696.6	6730.84	20095.2	15990.1	38558.7	117466	22156.1	21665.1	128143	1639.75	4451.74	35142.7	2514.77	9644.9	3875.3	14761.2	29429.5	20139.7	37370.1	1362.73	10090.8	13331.7	27723	3193.77	15146.6	3474.15	5490.83	6577.05	24261	28840.7	23202
Com_1912_pos	TG(14:0/16:0)	TG(30:0)	M+Na	TG	30	0	C33 H62 Na1 O6	9.03244	577.444	177646	399411	296622	425946	119874	92293.2	187542	224250	872173	259776	187769	422988	79052.6	172155	48418.7	149550	184183	87205.6	242412	123157	202302	251091	88895.8	119474	34920.2	173368	114452	186765	60899.2	53236.4	38603	138374	169725	155362
Com_1927_pos	TG(14:0/16:0/25:0)	TG(55:0)	M+NH4	TG	55	0	C58 H116 N1 O6	18.6138	922.88	41685.5	18851.3	57906.2	13863.6	85021	124314	133540	77873.7	36255.3	170403	41887.1	32566.3	49435.5	57918.5	268390	74699.4	68241.1	33747.3	34921.7	554316	22042.6	36984.1	89663.9	72171.7	268429	264139	95538.5	102224	83589.5	171373	131341	43469.2	30971	39998.1
Com_1933_pos	TG(14:0/16:1/18:3)	TG(48:4)	M+Na	TG	48	4	C51 H90 Na1 O6	16.3238	821.663	73419	35789.8	40590.9	36913.8	94344.2	157873	130893	104543	62419.7	556911	104042	77609.7	98042.9	132835	436246	148465	66262.5	44489.3	58795.6	1.43353e+06	69257.6	177498	82036.1	62726.3	528102	480384	194863	66777.9	73646.4	224686	204868	678805	450790	369079
Com_1950_pos	TG(14:0/20:4)	TG(34:4)	M+H	TG	34	4	C37 H65 O5	11.7071	589.483	169325	385920	508594	693340	120961	38371.5	255576	317909	250631	195188	223177	487154	39298.8	81054.3	9534.57	74202.3	80359.8	32613.4	286509	52252.7	147957	230815	51971.2	74753.4	52616.6	179149	106548	355203	27806	32484.2	25814.6	208708	222283	205851
Com_1951_pos	TG(14:0/20:6)	TG(34:6)	M+Na	TG	34	6	C37 H60 Na1 O5	9.80806	607.433	9108.13	111230	72503.1	90369.5	4448.18	19191.8	10440.8	92365.9	91163.1	22396.1	44927.8	141780	6330.79	12236.8	65107.8	2790.43	10734.9	5468.8	40087.7	21263.9	17384.4	16021.5	3142.9	13199.8	13331.7	27186	2576.44	28876.9	3844.97	5536.91	3453.09	24536.4	23234.5	16713.6
Com_1961_pos	TG(14:1/16:1/18:1)	TG(48:3)	M+Na	TG	48	3	C51 H92 Na1 O6	16.6325	823.679	875647	353208	564569	527429	949945	2.30251e+06	1.47434e+06	946865	595896	4.85981e+06	825829	903859	970321	903167	4.67641e+06	2.05337e+06	673039	600453	644586	1.49272e+07	680314	1.34783e+06	1.13947e+06	850128	4.35214e+06	5.0088e+06	1.90638e+06	1.03487e+06	1.00027e+06	2.50934e+06	1.88516e+06	4.21051e+06	2.77913e+06	2.51469e+06
Com_1965_pos	TG(14:1/23:7)	TG(37:8)	M+Na	TG	37	8	C40 H62 Na1 O5	9.0184	645.449	53155.9	195287	124107	208464	19196.5	9141.14	47137.8	134536	196550	61582.3	67148.3	211969	48851.9	30699.2	13917	20116	65218.2	18503.1	80063.9	27933.3	38473.1	69236	9200.48	42219.1	11710.4	39690.2	2858.51	67728.6	2761.54	3731.05	2053.31	54824.9	64888.1	65588
Com_1970_pos	TG(14:2/3:0/17:1)	TG(34:3)	M+H	TG	34	3	C37 H67 O5	12.1316	591.498	57061.4	561812	336424	579295	97686.6	27825.7	234949	536945	290289	133034	127758	638469	15946.1	16954.8	88946.8	21818.4	41940	4963.03	231085	266174	127365	81761	6198.83	64878.8	19460.8	156275	48008	192889	61.5557	27360.2	106.81	158887	179430	216239
Com_1975_pos	TG(14:4COOH/16:0/16:0)	TG(46:4COOH)	M+Na	TG	46	4	C49 H84 Na1 O8	8.26233	823.606	33663.4	87491.7	123742	116694	669449	1.04574e+06	3181.71	33.4014	53776.6	1.07231	14594.4	1186.21	11474.9	22622.9	14755.7	1.33356e+06	34410.7	1572.4	1566.26	16757.8	2585.73	3409.8	11951.5	2019.74	28788.4	1210.18	7995.96	1607.08	30.6853	7319.21	88.4396	47582.5	63896.7	61107.7
Com_1976_pos	TG(14:4COOH/3:0/3:0)	TG(20:4COOH)	M+H	TG	20	4	C23 H33 O8	5.25858	437.217	158788	80972.5	271315	151737	141272	61223.3	204377	411275	108979	149236	202134	276960	50732.4	143433	61733.7	129699	108016	42593.4	191787	463192	193155	106739	52186.2	80027.4	42561.7	183937	79973.9	237122	40594.2	35251.7	45168.7	159841	197590	198895
Com_2009_pos	TG(15:0/3:0/14:0)	TG(32:0)	M+Na	TG	32	0	C35 H68 Na1 O5	12.3131	591.496	110513	612466	343868	638015	108851	64950.8	224609	468930	328563	151139	126567	587889	70166.4	40317.6	94408.8	61543.9	24195.3	36281.4	367887	274747	198194	151676	45474.5	139186	44982.7	111072	59156.7	240900	12093.4	27672.1	28798.8	210807	229421	238312
Com_2020_pos	TG(15:1/3:0/18:2)	TG(36:3)	M+H	TG	36	3	C39 H71 O5	10.4354	619.53	370966	889205	738714	2.32994e+06	224925	48321.6	209960	1.02572e+06	865852	556722	422630	1.28603e+06	238839	514066	29538.4	195439	344457	109563	658327	40881	460728	668882	128403	221389	6482.91	344530	193756	408909	58664.6	13675	51886.4	491726	578429	474018
Com_2021_pos	TG(15:1/3:0/18:3)	TG(36:4)	M+H	TG	36	4	C39 H69 O5	9.92441	617.514	228172	525942	730718	1.08448e+06	97989.3	50262.9	119799	305951	767547	413746	204382	707506	47347.7	2.81073e+06	91248.8	78725.7	3.88876e+06	152625	365079	67340.4	606654	540223	102126	112446	9244.84	169288	105052	154134	104993	53620.8	65958.8	375058	353277	423056
Com_2025_pos	TG(15:3COOH/23:6)	TG(38:9COOH)	M+H	TG	38	9	C41 H59 O8	3.81911	679.42	73624.5	227631	314730	203958	968754	951784	51244.7	33713.9	23348	18789.7	29451	31041.9	15294.8	25846.2	70567.3	1.21023e+06	51366	14192.6	36373.1	76294.5	22670.7	25512	30193.8	21804.6	114801	28677.5	51160.3	49507.6	32903.4	67523.3	29831.8	116765	120255	134692
Com_2027_pos	TG(15:4COOH/3:0/3:0)	TG(21:4COOH)	M+H	TG	21	4	C24 H35 O8	5.27297	451.233	52220.3	31036.4	95395.9	52873.5	47191	18152.1	72151	145054	41278.2	56020.6	70678.3	92455.8	17534.6	50134.6	15746.7	45952.3	39916.8	13816.6	66782.8	155992	69291.3	38073.8	18994.7	26950.8	3798.22	63791.4	26220.3	81775.3	11313.2	6942.4	6603.63	58451.9	69525.2	69215.3
Com_2028_pos	TG(16:0/10:1COOH/20:3)	TG(46:4COOH)	M+Na	TG	46	4	C49 H84 Na1 O8	8.43437	823.606	29575.8	155386	186005	177816	926471	1.40407e+06	3603.69	2905.89	119992	858.105	35160.8	1184.96	12594.8	6295.19	6569.17	1.94413e+06	18548.7	4228.53	5908.33	17052.6	2184.52	4869.97	14537.4	7564.87	31925.2	2363.81	19446.7	12656.6	8012.1	21048.4	6884.35	76138.9	85220.7	99378.9
Com_2030_pos	TG(16:0/14:1)	TG(30:1)	M+Na	TG	30	1	C33 H60 Na1 O6	7.88792	575.428	45965.2	257645	187365	310689	44624.2	21883.2	29728.7	171842	372724	132810	132545	247918	90762.4	110734	9841.96	29192.8	66228.9	21700.2	68644.4	45996.8	61082	98086.3	26357.3	24380	22582.8	63501.8	21087.9	73502.6	14139	11038.5	4940.2	69926	86516.1	83621.2
Com_2033_pos	TG(16:0/16:0)	TG(32:0)	M+Na	TG	32	0	C35 H66 Na1 O6	9.03547	605.475	1.53357e+06	4.24207e+06	3.27389e+06	4.26845e+06	1.06972e+06	636785	1.72372e+06	4.14378e+06	4.46317e+06	2.34762e+06	2.50787e+06	4.93631e+06	1.21292e+06	1.92973e+06	605361	1.05422e+06	1.84526e+06	914216	2.82437e+06	1.50009e+06	2.35591e+06	2.96247e+06	908679	1.81414e+06	173322	1.52142e+06	1.20942e+06	2.40152e+06	686431	269962	345761	1.84439e+06	2.20954e+06	2.25605e+06
Com_2073_pos	TG(16:0/18:0/24:0)	TG(58:0)	M+NH4	TG	58	0	C61 H122 N1 O6	19.5719	964.927	21943.8	18719.5	19460.2	22028	71935.2	129016	70062.8	29454.3	28726.7	78810.8	51394.2	25250.1	31633.6	25423.6	193731	73543.7	28343	24680.5	26206.6	494399	30438.8	23951	46237.8	30949.6	197459	96595	103085	57561.7	45627	163198	87295.1	44647.7	32485.1	30975.9
Com_2091_pos	TG(16:0/18:1COOH/18:2)	TG(52:3COOH)	M+Na	TG	52	3	C55 H98 Na1 O8	14.7923	909.715	10476.8	1276.77	14552.3	6949.43	13901.1	10781.4	8988.79	9854.77	1252.98	9233.24	5146.24	4489.91	42594.2	1.74304e+06	452185	49019.5	491405	27669.1	5212.53	25548.7	370687	20070.7	22492.8	5963.22	19910	8284.17	43791.8	13175.7	5271.89	54492.9	25905	134104	133462	117558
Com_2095_pos	TG(16:0/18:3)	TG(34:3)	M+Na	TG	34	3	C37 H64 Na1 O6	8.76214	627.46	39887.8	209620	229185	278325	21603.7	14668.8	47591.4	156478	378474	51890.9	82820	335354	19498.4	136172	17941.8	32955.5	133769	27303.7	104849	69653.5	91244.6	126225	10152.8	34214.9	15997.9	93987.4	30669	81771.3	1485.04	13221.9	6954.22	74102.9	57822.5	87972.8
Com_2099_pos	TG(16:0/20:6)	TG(36:6)	M+Na	TG	36	6	C39 H64 Na1 O5	11.3668	635.465	29713.9	275795	199076	235906	88128	53530.5	349795	331410	108717	56817.5	102466	375358	11656.9	13434.7	28178.3	132151	20456.2	21991.4	106360	134912	34718.9	46180.2	20428.5	39166.6	14308.3	150642	48590.9	292226	14271.8	16282.3	21403.2	76372.9	94105.9	105870
Com_2121_pos	TG(16:1/18:1)	TG(34:2)	M+H	TG	34	2	C37 H67 O6	9.65077	607.493	1.8889e+06	7.47171e+06	3.30177e+06	4.22776e+06	844001	542340	1.10524e+06	2.71364e+06	5.98656e+06	2.57564e+06	2.62433e+06	5.65056e+06	2.01747e+06	2.1007e+06	459109	971263	1.85049e+06	1.20614e+06	3.17754e+06	1.00576e+06	3.79166e+06	3.68311e+06	772898	1.66101e+06	218464	1.06895e+06	1.0406e+06	1.88896e+06	889234	274927	264134	1.84797e+06	2.24185e+06	2.18964e+06
Com_2125_pos	TG(16:1/18:1/18:3)	TG(52:5)	M+Na	TG	52	5	C55 H96 Na1 O6	16.7181	875.71	58883.5	38239.4	48778.9	48801.4	94508.4	138386	149817	80146.8	56777.8	2.01883e+06	78878.1	71494.5	76032.9	651739	294410	181842	66226.2	49295.6	58116	1.40589e+06	64946.9	162226	91949	56815.4	376306	754889	165511	84181.2	95697.9	215410	173468	343376	397043	303827
Com_2137_pos	TG(16:3/8:0/8:0)	TG(32:3)	M+H	TG	32	3	C35 H61 O6	9.88763	577.446	358411	780006	344706	964340	229273	98809.1	439110	471063	945733	454666	442852	471141	252011	242335	62235.2	217945	167197	162947	576819	159282	497531	243961	149269	358798	13832.4	304059	177730	526220	88810.3	58407.2	54092	382427	477806	444315
Com_2139_pos	TG(16:4COOH/3:0/3:0)	TG(22:4COOH)	M+H	TG	22	4	C25 H37 O8	7.35171	465.248	83188.6	31248.1	40037.4	42939.8	20444.8	24085.1	24470.4	57016	37504	27906.3	25635.6	63861.5	11135.6	21057.4	38915.7	25675.2	18637.6	7345.82	26955.6	37794	21690.3	16911.4	13144.4	13186.1	44256.7	24145.4	16802.6	33553.2	12005.7	12441.2	9951.25	22897.1	30361.4	30795.5
Com_2140_pos	TG(16:5COOH/3:0/3:0)	TG(22:5COOH)	M+H	TG	22	5	C25 H35 O8	5.5754	463.233	214317	342752	451421	331469	211770	96242.9	355485	687552	362111	232027	323780	435990	60869	222011	74146.4	172352	169786	71080.9	346193	704669	276839	142515	65685.9	126587	20202.5	315567	119526	381648	55500.5	29362.6	68822.8	275393	338165	323878
Com_2155_pos	TG(17:0/19:4/19:4)	TG(55:8)	M+Na	TG	55	8	C58 H96 Na1 O6	15.5415	911.71	35378.8	28054.9	18834.8	50832	35368	41434.8	79614.9	11627.6	17381.7	47659.9	18009	39527.8	103076	346884	207051	43151.8	96934.4	66262	41387.4	103143	57825	79512.8	44904.6	39973.8	51202.7	109014	57333.9	51055.7	42974.4	53483.1	4068.09	124327	78246	80137.1
Com_2176_pos	TG(17:2/4:0)	TG(21:2)	M+NH4	TG	21	2	C24 H46 N1 O5	2.74413	428.337	6466.23	88901	124220	92803.9	487977	495549	6488.28	4249.64	44582.4	11769.4	15369.4	4014.5	6311.83	1407.41	12409.7	799074	3653.85	97282.3	13647.9	31537.4	15.429	72150.7	42842.8	204875	21957.7	2257	3876.79	53574.3	33944.9	392471	22271	59157.9	79589	79320.4
Com_2183_pos	TG(17:3/7:0/7:0)	TG(31:3)	M+H	TG	31	3	C34 H59 O6	9.93879	563.431	52655.7	229396	150873	225102	36940	19041.9	142026	265837	200888	75464.9	62202.3	251347	8359.03	27298.9	14937.3	89556	21168.7	6763.2	80118.8	17865.4	58123.6	60286	11286.7	41499.1	36288.9	171055	49622.7	94538.9	5025.01	13507.6	14136.7	88519.4	93820.8	107704
Com_2185_pos	TG(17:5COOH/3:0/3:0)	TG(23:5COOH)	M+H	TG	23	5	C26 H37 O8	5.57289	477.248	66941.5	89744.9	157789	120271	65068.7	22363.8	111252	249324	116403	87812.4	105512	199492	22018.3	74809.7	7329.9	43818.8	59413.1	22865.3	112157	197443	98050.5	51800.9	20178.2	42044.3	7374.77	104804	39064.5	123275	19282.7	3723.41	18089.2	96536.7	98479.3	103412
Com_2187_pos	TG(18:0/14:1)	TG(32:1)	M+Na	TG	32	1	C35 H64 Na1 O6	8.30917	603.46	150600	1.87787e+06	1.11576e+06	2.07359e+06	138249	97338.4	242991	1.18532e+06	2.7577e+06	440932	561650	2.26336e+06	306942	429126	44553.5	183285	318915	148459	357872	53221	262779	411180	111353	188512	14981.9	272995	202313	374793	54317.1	23523.3	28002.7	442634	492374	514570
Com_2190_pos	TG(18:0/16:1)	TG(34:1)	M+Na	TG	34	1	C37 H68 Na1 O6	9.37191	631.491	1.44986e+06	7.29912e+06	5.19724e+06	7.79999e+06	1.17112e+06	603845	1.66822e+06	6.26281e+06	7.56914e+06	2.05551e+06	2.39744e+06	8.68523e+06	1.0929e+06	2.84759e+06	639053	1.277e+06	3.66015e+06	584491	2.32347e+06	1.59247e+06	1.88973e+06	2.13971e+06	969871	1.41892e+06	289036	1.85045e+06	1.21367e+06	2.14892e+06	427236	341536	393380	2.20341e+06	2.7197e+06	2.56621e+06
Com_2214_pos	TG(18:0/18:2)	TG(36:2)	M+Na	TG	36	2	C39 H70 Na1 O6	9.54477	657.506	389802	1.89947e+06	1.29744e+06	2.55091e+06	259213	87001	286479	1.12842e+06	1.88853e+06	438944	532341	2.41467e+06	215332	2.18599e+06	137977	252402	2.59358e+06	149101	474739	216922	521800	547379	176956	199704	15271.5	529825	252348	432020	104876	46452.5	71304.5	561796	625238	645421
Com_2220_pos	TG(18:0/20:4)	TG(38:4)	M+Na	TG	38	4	C41 H70 Na1 O6	9.74697	681.506	41229	150569	127258	275357	20665.4	12028.7	34120.4	85145.7	222957	63424.6	67442.9	254226	7985.81	49746	23640	21367.6	38123.1	10741.3	53987.7	22702.5	42328.4	68329.4	6147.92	24700	15073.2	40931.3	18428.3	52555.8	2128.22	1898.62	6252.28	59291.1	45498.7	69557.4
Com_2221_pos	TG(18:0/21:0/18:1)	TG(57:1)	M+NH4	TG	57	1	C60 H118 N1 O6	18.7805	948.895	220896	135444	146175	102762	499440	713591	300255	261464	175825	575896	234799	195621	180732	259333	1.1647e+06	601244	172460	148306	187803	3.2696e+06	168475	175424	303669	273103	1.14989e+06	842258	394118	364401	296614	935953	564250	290810	166263	200679
Com_2245_pos	TG(18:0CHO/20:5)	TG(38:5CHO)	M+H	TG	38	5	C41 H67 O7	9.00933	671.488	2489.16	2510.21	1113.25	10676.9	37737.6	64928.8	2092.75	3466.64	1795.03	4827.53	18953.1	2057.61	38174.1	7.60626e+06	146486	83962.8	5.75425e+06	6871.42	11445.9	280306	869233	12940.4	4926.77	19246.4	18964.4	2668.97	19438.4	4789.97	57.5575	33430.7	14696.1	181569	189731	186264
Com_2250_pos	TG(18:1/12:0)	TG(30:1)	M+Na	TG	30	1	C33 H60 Na1 O6	8.25772	575.428	255435	720519	650728	1.08525e+06	201541	85494.9	374392	627206	1.38494e+06	554570	514130	1.15378e+06	198853	337820	45007.3	291511	330507	141603	326770	140321	331581	403775	141776	230510	7277.09	462489	210175	452349	76257.7	37288	33682.3	384724	432000	436041
Com_2257_pos	TG(18:1/18:1)	TG(36:2)	M+Na	TG	36	2	C39 H70 Na1 O6	9.81868	657.506	1.23847e+06	1.96935e+06	3.1218e+06	4.39619e+06	744710	290049	1.07113e+06	2.32379e+06	4.49028e+06	1.39583e+06	1.52764e+06	3.1273e+06	665301	7.92843e+06	402391	830113	9.22484e+06	612199	1.93584e+06	258923	2.27385e+06	1.78715e+06	601616	891071	63714.8	1.42614e+06	898030	1.22595e+06	334036	171919	232204	1.62049e+06	1.74499e+06	2.13485e+06
Com_2271_pos	TG(18:1/18:2)	TG(36:3)	M+H	TG	36	3	C39 H69 O6	9.77443	633.509	6.9117e+06	2.1826e+07	1.36345e+07	1.33401e+07	4.33028e+06	2.04418e+06	5.71136e+06	1.61635e+07	1.47758e+07	1.16623e+07	9.57671e+06	1.68233e+07	5.47739e+06	8.24883e+06	1.80248e+06	3.92904e+06	8.10987e+06	5.00172e+06	1.67461e+07	4.18694e+06	1.34456e+07	1.4019e+07	3.93553e+06	8.01743e+06	901357	5.30993e+06	4.71389e+06	8.47968e+06	3.04018e+06	1.19915e+06	1.53231e+06	7.92653e+06	9.08447e+06	8.98756e+06
Com_2288_pos	TG(18:1CHO/18:2/18:2)	TG(54:5CHO)	M+Na	TG	54	5	C57 H98 Na1 O7	15.2635	917.72	2781.99	2017.96	6962.27	4127.1	36861.7	5735.13	3081.93	2273.73	2180.32	9543.26	2327.51	1477.11	10182	9.23842e+06	50052.3	14725.9	3.15304e+06	7096.43	6369.19	108453	2.70549e+06	13124.8	7780.76	2740.39	25545.8	18361.5	4382.76	8394.89	3804.36	5730.97	5.43858	1.12483e+06	980341	939324
Com_2292_pos	TG(18:1COOH/18:2/18:2)	TG(54:5COOH)	M+H	TG	54	5	C57 H99 O8	14.881	911.733	38417.8	10831.9	10573.8	20734.4	24303.9	46162.5	56791.3	8641.9	3497.14	21801.3	21120.6	14423.4	79279.1	1.00381e+06	301734	62171.3	648909	49478.8	11776.3	96881.8	219683	46706.8	53134.5	12002.4	61072.3	26374.7	100410	62761.9	3444.83	54492.9	35536.1	52832.3	64956.8	104267
Com_2293_pos	TG(18:2/12:0)	TG(30:2)	M+H	TG	30	2	C33 H59 O6	8.34056	551.431	215364	866265	602026	956059	154787	134913	286201	650808	1.60185e+06	481381	346983	1.20409e+06	150363	316082	116788	301003	435298	241541	329856	91329.2	192946	473891	217068	218064	93186.8	290100	141550	378085	51633.2	10180	37702.9	192210	358925	360583
Com_2294_pos	TG(18:2/14:0)	TG(32:2)	M+H	TG	32	2	C35 H63 O6	8.5631	579.462	549737	1.91889e+06	1.28641e+06	2.43352e+06	392066	290722	518138	1.69411e+06	1.75147e+06	962016	982783	1.65373e+06	695530	881422	293578	461867	688258	355154	835214	524521	743583	912603	315201	502127	149978	498932	491171	768553	277812	148747	152268	637391	851268	736950
Com_2295_pos	TG(18:2/14:1)	TG(32:3)	M+H	TG	32	3	C35 H61 O6	8.2224	577.446	600867	1.79217e+06	2.01003e+06	2.67113e+06	508531	370080	851123	1.78972e+06	3.06206e+06	1.31134e+06	1.6229e+06	2.89729e+06	996949	1.39915e+06	289812	727129	1.06425e+06	544535	1.19627e+06	640331	1.03818e+06	1.29424e+06	459380	622653	134096	827813	671550	1.05976e+06	294817	155121	180173	1.03919e+06	1.11065e+06	1.26585e+06
Com_2297_pos	TG(18:2/16:0)	TG(34:2)	M+Na	TG	34	2	C37 H66 Na1 O6	9.75106	629.475	224579	397097	589566	742283	123360	58330.8	236430	307237	599352	267488	215289	748690	97213.1	491189	98543.6	200480	512594	94824	367979	149326	137272	432093	110908	148706	27969.3	241531	164352	216486	56564.4	19010.9	36274	224675	222117	328290
Com_2300_pos	TG(18:2/18:0)	TG(36:2)	M+Na	TG	36	2	C39 H70 Na1 O6	11.2618	657.506	82881.8	240129	176356	287698	156808	15275.3	273729	313533	219136	100774	59887.3	431460	5642.82	338757	30015.3	159803	303389	35536.7	104422	57472.1	86626.3	53397.8	28921.7	90321.5	8519.5	121267	70350.1	221119	10372	30626.6	31212.5	102381	79955.2	78008.3
Com_2314_pos	TG(18:3/14:0)	TG(32:3)	M+H	TG	32	3	C35 H61 O6	8.52174	577.446	394013	1.28108e+06	706529	1.50412e+06	211124	181048	311582	636607	1.6109e+06	473526	566931	715178	262098	457721	194700	324800	542874	235231	407221	232979	324656	527811	178501	358376	42288.2	294355	301389	587500	128531	73791	78421.1	298180	517279	424480
Com_2334_pos	TG(19:0/16:1)	TG(35:1)	M+Na	TG	35	1	C38 H70 Na1 O6	9.92948	645.506	562863	3.65696e+06	2.26379e+06	3.5421e+06	367642	137441	594023	2.27217e+06	3.86668e+06	938557	780171	3.86911e+06	344107	464481	42712.3	337995	501731	379414	1.01843e+06	162254	716617	958129	409994	590839	10894.2	702996	353350	644477	269120	6277.51	58796.1	935598	1.13528e+06	1.13824e+06
Com_2335_pos	TG(19:0/18:1)	TG(37:1)	M+Na	TG	37	1	C40 H74 Na1 O6	11.0625	673.538	240616	1.62763e+06	1.13883e+06	1.56579e+06	260364	159022	484614	2.08233e+06	1.23043e+06	323028	363181	2.77893e+06	81989.1	112587	8903.64	213244	167635	108369	365826	119684	220051	245786	231143	387337	245106	487942	228333	459563	124941	11277.8	58502.7	486552	612932	577808
Com_2363_pos	TG(20:0/17:3)	TG(37:3)	M+Na	TG	37	3	C40 H72 Na1 O5	13.8838	655.527	266191	1.40304e+06	298669	932986	217715	86851.3	514959	349765	325390	334230	229462	352724	95530.8	121587	66075.7	199726	111783	104066	500767	821873	155557	178021	140642	350463	111783	177809	190453	377471	51010.8	10422.1	39903.6	432824	240195	260693
Com_2364_pos	TG(20:0/18:1)	TG(38:1)	M+Na	TG	38	1	C41 H76 Na1 O6	11.3307	687.553	17690.6	248705	190394	164388	26772.9	19492.3	59287	240875	166954	34376.9	44131.6	323867	3680.54	95080.3	24956.2	61404.7	71092.2	10400.1	26874	21224.9	16575.5	17539.3	15540.1	41234.3	17559.3	55490.6	18860.4	52669.9	4797.24	8206.25	4828.94	48822.1	58537.3	58664.8
Com_2376_pos	TG(20:2/14:0)	TG(34:2)	M+H	TG	34	2	C37 H67 O6	9.484	607.493	2.99013e+06	4.75028e+06	5.50325e+06	8.42209e+06	1.83469e+06	1.22087e+06	2.48105e+06	5.27242e+06	7.29261e+06	3.5245e+06	3.35782e+06	6.69981e+06	1.52754e+06	2.85941e+06	799114	2.40201e+06	2.65478e+06	1.59559e+06	3.25447e+06	840607	2.56035e+06	3.74473e+06	1.72214e+06	1.5439e+06	378513	2.74284e+06	2.10925e+06	3.16192e+06	1.32814e+06	538169	715555	2.68817e+06	3.31117e+06	3.36887e+06
Com_2381_pos	TG(20:2/16:1)	TG(36:3)	M+H	TG	36	3	C39 H69 O6	9.38426	633.509	1.24732e+06	3.5566e+06	3.04671e+06	4.27712e+06	806461	404578	1.08137e+06	3.20027e+06	4.77539e+06	1.65687e+06	1.39501e+06	4.68452e+06	931087	1.45909e+06	390383	857689	1.60212e+06	990511	1.12527e+06	283447	1.06016e+06	3.37063e+06	1.02079e+06	983036	76826.4	1.21412e+06	797832	1.81038e+06	866377	170378	373912	1.31201e+06	1.48118e+06	1.52903e+06
Com_2383_pos	TG(20:2/18:0)	TG(38:2)	M+Na	TG	38	2	C41 H74 Na1 O6	10.5199	685.538	55703.7	113033	126693	156696	21465.6	4032.92	36904.5	131876	166596	79110.1	61126.1	205336	21226.1	52797.1	9849.28	20448.7	56264.8	13865.3	69839.6	34424.3	40170.3	81737.9	14097.7	33141.9	6179.82	64847.7	16907.3	51014.7	4243.01	2709.98	4914.39	56569	61219.3	63849
Com_2386_pos	TG(20:2/18:2)	TG(38:4)	M+H	TG	38	4	C41 H71 O6	10.3194	659.525	2.67836e+06	1.12911e+07	8.84656e+06	2.08019e+07	2.37971e+06	823296	5.18027e+06	1.58767e+07	2.12692e+07	7.5683e+06	3.74092e+06	2.41112e+07	1.11774e+06	5.65152e+06	816041	3.27974e+06	8.08618e+06	2.06269e+06	3.88194e+06	2.82821e+06	3.09711e+06	8.96078e+06	2.33944e+06	3.5692e+06	384555	6.63376e+06	2.43937e+06	3.88759e+06	1.05964e+06	413514	650411	3.63864e+06	4.85114e+06	4.63169e+06
Com_2387_pos	TG(20:2/18:3)	TG(38:5)	M+H	TG	38	5	C41 H69 O6	9.51255	657.509	496963	2.02088e+06	2.01789e+06	3.24002e+06	355662	124371	427332	1.55466e+06	2.58874e+06	755516	850296	3.26946e+06	402368	3.01284e+06	138218	400612	3.10433e+06	262415	611158	442004	611830	910345	249321	240313	21850.2	734818	337529	589814	110406	51567.7	89279.7	831647	1.02429e+06	1.01834e+06
Com_2403_pos	TG(20:2COOH/18:1/18:2)	TG(56:5COOH)	M+H	TG	56	5	C59 H103 O8	15.344	939.765	22431.6	2383.19	7046.72	12414.4	24969.3	11984.9	6704.45	8730.48	1145.51	6994.64	6742.47	19164.6	59145.1	563618	287964	18401.3	371224	33145.9	8925.26	280306	166292	24583	20148.4	9087.84	11708.1	3455.11	23892.9	35509.1	4589.26	40811.6	7661.21	52997.4	79562.8	51676
Com_2405_pos	TG(20:3/14:0)	TG(34:3)	M+H	TG	34	3	C37 H65 O6	9.21467	605.478	1.7843e+06	8.12041e+06	5.35481e+06	1.01914e+07	1.47487e+06	952977	1.89395e+06	6.18165e+06	1.01253e+07	2.90425e+06	4.05175e+06	8.4048e+06	1.79155e+06	2.68018e+06	889422	1.80294e+06	2.52937e+06	1.15582e+06	2.61981e+06	1.80765e+06	2.30118e+06	3.46026e+06	1.11826e+06	1.64218e+06	524064	2.44157e+06	1.61153e+06	2.58651e+06	826745	583135	646933	2.21174e+06	2.72861e+06	2.58631e+06
Com_2406_pos	TG(20:3/14:1)	TG(34:4)	M+H	TG	34	4	C37 H63 O6	8.33889	603.462	140186	1.89102e+06	1.04729e+06	2.1678e+06	136515	98165.5	234763	1.14707e+06	2.73288e+06	408828	558899	2.47708e+06	294357	434272	46192.7	170914	323194	162611	342768	53422.4	252259	416326	103505	176417	14635.2	276821	206805	365778	51592.9	18936.8	27717.6	531680	479384	510643
Com_2412_pos	TG(20:3/22:4COOH)	TG(42:7COOH)	M+NH4	TG	42	7	C45 H74 N1 O8	3.82716	756.541	9667.68	8622.46	22868.9	13968.4	2731.16	22561.9	10446.3	27669	14671.3	9263.79	18602.8	22744.4	14495.1	18917.2	48099	25380	12678.9	18982.4	13935.5	37257.7	14807.1	6955.67	24821.6	15308	44173.6	14261.3	26257.1	21565.2	23282.3	69021	35450.8	11186.3	13257	17445.6
Com_2425_pos	TG(20:4/12:0)	TG(32:4)	M+H	TG	32	4	C35 H59 O6	8.23867	575.431	262993	670869	848265	1.07228e+06	185438	84101.7	373237	739051	1.39805e+06	550811	487513	1.26652e+06	189396	435989	39935	280159	329033	143108	465632	137840	329714	522244	133139	217874	58340.1	352325	206721	425817	76191.2	32738.4	33406.9	388129	431368	446013
Com_2426_pos	TG(20:4/14:0)	TG(34:4)	M+H	TG	34	4	C37 H63 O6	9.25309	603.462	855492	1.80171e+06	1.89935e+06	2.70841e+06	666011	411216	1.04125e+06	1.41836e+06	2.7099e+06	1.25265e+06	1.0671e+06	2.63342e+06	349787	936549	199314	1.00509e+06	1.00263e+06	450258	1.19445e+06	631587	895781	1.63664e+06	475298	733405	82441.8	1.45409e+06	751526	1.11633e+06	258566	143322	165539	821182	1.03759e+06	1.08186e+06
Com_2427_pos	TG(20:4/14:1)	TG(34:5)	M+H	TG	34	5	C37 H61 O6	8.35097	601.446	273985	816611	823764	1.12784e+06	207644	82452	324224	753409	1.48572e+06	478520	502449	1.32843e+06	171396	348334	54666	270479	353480	133765	410220	148518	340952	543905	143088	174579	6966.03	462120	187475	384742	65050.4	7836.28	42301	365320	391482	373345
Com_2431_pos	TG(20:4/16:1)	TG(36:5)	M+H	TG	36	5	C39 H65 O6	9.36335	629.478	329739	1.15539e+06	1.09283e+06	1.72019e+06	336125	150857	654749	1.23375e+06	1.72772e+06	686099	432138	2.15378e+06	161714	593803	437295	423478	1.46757e+06	142349	575101	373582	407815	841496	283245	373162	35656.4	824620	381050	686731	99732.8	89524.5	77588.6	478836	566909	590288
Com_2439_pos	TG(20:4COOH/16:0/18:2)	TG(54:6COOH)	M+H	TG	54	6	C57 H97 O8	15.0782	909.718	7293.03	1268.31	9448.75	6142.23	11366	10799	8971.83	9154.02	1202.52	6841.25	5108.41	18382.4	41002.9	1.44585e+06	471293	39307.4	924272	17295.4	5326.33	280306	356712	18435.2	20552.6	11912.3	21837	8470.01	23100.9	7775.58	4137.18	40811.6	34546.9	112644	170288	123667
Com_2445_pos	TG(20:5CHO/18:1)	TG(38:6CHO)	M+H	TG	38	6	C41 H65 O7	9.59839	669.472	29853	100604	104278	160822	7059.99	16995.8	24020.8	61427.3	140176	45260	29298.8	144455	14940.7	30554.5	35216	18847.3	32628.2	16767	55312.5	27933.3	27849.3	55322.2	12090	22937.4	13399.1	38808.1	13336.9	37782.4	5564.26	3691.74	6360.32	47864.9	53855.1	53967.1
Com_2450_pos	TG(21:0/18:1/18:1)	TG(57:2)	M+Na	TG	57	2	C60 H112 Na1 O6	18.4587	951.835	130544	97820.2	84655.3	65652.1	264963	422504	266623	172906	109265	223636	173213	135466	77203.2	132046	725825	295528	146847	106170	119113	1.69809e+06	152886	110451	193687	158789	758414	686681	314018	173618	194446	497763	289822	212730	132071	122688
Com_2454_pos	TG(21:0CHO/15:2/17:3)	TG(53:5CHO)	M+NH4	TG	53	5	C56 H100 N1 O7	16.3136	898.749	3602.24	4884.28	1878.69	8470.57	5321.71	123.57	23080.9	2154.67	4531.69	9251.36	8653.28	8651.79	20362.4	23875.1	135720	5596.74	4891.31	9845	2980.81	58.792	12790.1	38153.9	2511.75	3451.46	9198.88	9254.16	5285.38	16575.3	16793.1	15766.6	6420.84	63789.2	98433.5	92439.4
Com_2463_pos	TG(21:1COOH/15:2/17:3)	TG(53:6COOH)	M+NH4	TG	53	6	C56 H98 N1 O8	15.248	912.729	13423.8	1622.33	25463	13883.2	24588.9	18655.4	12289.9	7847.64	2087.49	6596.11	14561.7	3736.88	53525.1	364054	532181	81014.6	52203.7	28204	7171.86	2.86555e+06	124847	25943.5	26035	9557.06	11529.6	13892.8	44696	30681.1	11162.9	11405.8	87552.4	52009.9	34390	42352.3
Com_2464_pos	TG(21:2/15:1)	TG(36:3)	M+H	TG	36	3	C39 H69 O6	9.50569	633.509	1.4715e+06	9.10516e+06	7.19029e+06	9.58919e+06	1.87423e+06	946549	3.20607e+06	6.35753e+06	9.06719e+06	4.23719e+06	3.21228e+06	1.04779e+07	1.555e+06	3.16724e+06	719305	2.28696e+06	3.41732e+06	1.47267e+06	5.07752e+06	1.53146e+06	3.01717e+06	4.91484e+06	1.68321e+06	2.50597e+06	284884	3.48565e+06	1.87221e+06	3.62446e+06	1.20778e+06	399102	645503	2.84047e+06	4.0556e+06	4.27721e+06
Com_2470_pos	TG(21:3/18:1)	TG(39:4)	M+H	TG	39	4	C42 H73 O6	11.0935	673.54	212687	1.67601e+06	1.09604e+06	1.54948e+06	241359	132608	367203	1.53083e+06	1.28373e+06	314228	311384	2.67465e+06	81124.2	82209.5	254179	181190	159360	105260	351444	34204.8	209915	208912	227912	366257	209412	449720	294521	419997	110835	11432.7	48038.7	473751	575349	543783
Com_2472_pos	TG(21:3/18:2)	TG(39:5)	M+H	TG	39	5	C42 H71 O6	10.1476	671.525	63280.1	396411	270405	314975	20087.2	18656	35964.2	300155	325924	103498	86461.1	351463	20283.3	47638.7	19081.9	3895.46	34252.4	22589.3	133485	80703.9	78221.6	94279	15666.8	36070.3	17061.3	61297.1	15248.7	67982.6	8115.29	1881.55	15855.7	121215	127086	137001
Com_2478_pos	TG(21:4/17:2CHO/18:2)	TG(56:8CHO)	M+H	TG	56	8	C59 H97 O7	15.3688	917.723	2738.56	2005.91	6950.99	4750.32	4077.37	5771.35	3022.7	2285.78	3.4588	14084.4	2026.12	1466.22	7854.47	5.66712e+06	17596.8	5460.53	2.15065e+06	7707.93	6405.05	168934	1.84221e+06	12435.4	7835.94	9144.29	16042.8	14005.6	15055	8367.74	3742.78	5789.16	8182.29	864653	574096	721610
Com_2482_pos	TG(21:6/18:1/3:0)	TG(42:7)	M+H	TG	42	7	C45 H73 O5	13.8639	693.545	347594	1.37666e+06	973846	2.19327e+06	285584	116581	711779	663523	1.00688e+06	314574	289319	1.43552e+06	101746	55393.8	101154	200351	71164.9	127036	504991	919132	249419	461249	109496	267954	89732.9	403394	199433	546026	30905.8	21324.4	73525.7	519750	596051	646621
Com_2496_pos	TG(22:3CHO/7:0/7:0)	TG(36:3CHO)	M+Na	TG	36	3	C39 H66 Na1 O7	9.55445	669.47	30020.4	96022.6	103927	169743	7077.15	14835.3	24158.7	62785.4	143500	44676.2	29468.7	181441	14943.1	24644.5	35216	18823.4	27565.4	16739.8	41062.4	27933.3	26059.4	56835.4	12169.4	23098.5	13399.1	46234.9	13008	39464.5	3912.13	3691.74	6805.33	48145.8	53591.9	51664.9
Com_2499_pos	TG(22:5/4:0/18:1)	TG(44:6)	M+NH4	TG	44	6	C47 H82 N1 O6	5.56495	756.614	72614.3	62561.1	145956	118765	69979.5	26252.8	135602	182472	70831.8	83631	94984.6	124936	12502.3	78596.1	50928.6	30189.4	55013.7	20588.2	91530.6	48619.7	101503	50172.4	6767.01	31748.7	51752.7	80216.6	12263.8	137863	6264.47	20181.8	19179.5	82796.9	102372	118019
Com_2501_pos	TG(22:5COOH/29:0/29:0)	TG(80:5COOH)	M+NH4	TG	80	5	C83 H154 N1 O8	15.0152	1293.17	47791.1	149895	51988.5	141069	18957.4	55054.9	35762.1	43210.6	36260.6	45724.1	16097.7	96514.9	44547.4	15502.3	8730.86	13606.3	4494.03	34800.7	47609.6	29130.2	25387.8	69172.2	21651.5	46666.7	49419.2	31336.3	27747.6	74384.1	16974.7	92055.6	4810.68	50820.4	60874.5	46658.3
Com_2502_pos	TG(22:6/16:0)	TG(38:6)	M+H	TG	38	6	C41 H67 O5	13.0282	639.498	2.62558e+06	3.42726e+06	3.58892e+06	4.12591e+06	2.76419e+06	1.46851e+06	4.23441e+06	2.05644e+06	2.63396e+06	1.26373e+06	2.38893e+06	3.76046e+06	1.04016e+06	703830	2.50784e+06	2.12264e+06	438293	1.04283e+06	3.27939e+06	5.588e+06	1.12182e+06	2.38303e+06	1.43138e+06	2.32322e+06	1.12318e+06	2.2279e+06	2.3694e+06	3.7377e+06	720105	629619	1.2978e+06	2.1015e+06	2.55931e+06	2.66804e+06
Com_2504_pos	TG(22:6/18:1)	TG(40:7)	M+H	TG	40	7	C43 H69 O5	13.0976	665.514	3.1147e+06	5.01096e+06	4.68795e+06	5.39961e+06	3.73708e+06	2.14224e+06	6.01472e+06	4.87218e+06	3.81169e+06	1.8939e+06	2.87998e+06	6.56964e+06	1.5304e+06	1.03792e+06	1.52731e+06	2.94259e+06	1.1134e+06	1.62526e+06	3.9462e+06	8.679e+06	2.97379e+06	3.21745e+06	2.20542e+06	3.27768e+06	1.11867e+06	2.27388e+06	2.9732e+06	4.8359e+06	1.00659e+06	588108	1.35259e+06	2.95879e+06	3.39313e+06	4.05983e+06
Com_2518_pos	TG(24:0)	TG(24:0)	M+NH4	TG	24	0	C27 H54 N1 O6	7.21263	488.395	21158.2	113607	126660	100957	3981.64	23019.8	29640.5	73224.4	150504	67099.3	50095.6	55929.9	9457.17	41217.6	25203.3	3181.45	34676.5	5105.79	36169.7	15503.3	29733.1	41129.5	3742.99	6947.66	13331.7	32704.4	14811.9	51875.3	3270.2	3562.42	7776.51	31827.4	43710.4	48193.2
Com_2541_pos	TG(25:3/3:0/4:0)	TG(32:3)	M+H	TG	32	3	C35 H63 O5	8.32393	563.467	14788.6	364281	198670	381564	4733.75	29528.1	25372.8	225129	469994	80362.1	84013.9	363952	47777.8	65343.6	37474.9	7125.41	45809.9	16917.5	60317.3	27933.3	44729.1	67078.6	6755.73	17569.4	30133.7	43467.6	9978.32	64709.1	1395.73	3805.8	10244.5	66014.9	71460.4	86753.5
Com_2545_pos	TG(25:8/18:0/3:0)	TG(46:8)	M+H	TG	46	8	C49 H79 O5	7.34541	747.592	80980.1	264787	38798.4	153029	30400.3	29422.2	41460	99582	378399	22182.6	22888.6	188904	7128.8	23764.6	23393	21848.1	16800.4	11160.9	31662	24570.1	26232.5	15609.6	12632.1	13204.1	10048.1	30358.1	24165.6	39766.9	18578.2	15844.1	31413.1	23214.8	28806.3	36224.1
Com_2546_pos	TG(26:0)	TG(26:0)	M+Na	TG	26	0	C29 H54 Na1 O6	7.06372	521.381	105605	317349	235368	550973	44699.1	16247.3	121215	176525	716562	157446	130919	413059	69423.4	1.96688e+06	6180.29	76394.6	1.81444e+06	46620.8	77929.1	464291	196740	212079	38625	55051.3	11514.9	208907	73716.1	141035	4572.3	4651.16	11226	158904	202122	214589
Com_2558_pos	TG(26:8/18:3)	TG(44:11)	M+H	TG	44	11	C47 H69 O5	5.26595	713.514	551281	217705	1.304e+06	614694	381317	86263.5	587486	1.41226e+06	221149	596046	835685	961332	156869	785583	28369.6	220979	487976	128710	856493	774750	789154	396035	93378.5	171270	6225.18	579861	196296	926324	85337.4	14023.4	68253.1	579303	694924	928594
Com_2573_pos	TG(28:2/9:1CHO)	TG(37:3CHO)	M+Na	TG	37	3	C40 H68 Na1 O7	13.1514	683.486	291819	761409	536090	610831	401914	212102	693955	1.03223e+06	482844	270602	391078	945310	204140	248428	275647	330314	147566	152001	603781	1.72247e+06	432906	290036	265459	460914	247085	365624	343779	574422	132859	164193	192752	467534	476473	539292
Com_2576_pos	TG(28:3/3:0/3:0)	TG(34:3)	M+H	TG	34	3	C37 H67 O5	12.3157	591.498	110828	580636	321133	619994	104050	23741.5	236731	417180	314350	132561	136189	546120	73539.1	40981.7	55159.1	47621.7	28044.4	37209.2	351902	299227	198943	143450	45795.2	144422	44948.5	111932	58379.7	230342	12293.7	27254.2	28614.9	198472	214365	224891
Com_2577_pos	TG(28:3/3:0/6:0)	TG(37:3)	M+H	TG	37	3	C40 H73 O5	11.0388	633.545	10129.8	206259	120257	258990	32513	35937.7	16462.1	129519	203528	19897.8	52652.2	255814	28071.1	3568.8	66447.6	36748.5	7250.53	4210.21	15282.4	15197.5	8037.72	10.0961	20650.1	8055.05	25411.6	7563.32	30251	11473.9	5015.22	5611.75	15299.1	31142.4	35132.1	42205.1
Com_2582_pos	TG(28:8/20:3)	TG(48:11)	M+H	TG	48	11	C51 H77 O5	7.35084	769.577	310035	128001	199723	189041	59770.7	18128.2	75806.9	257015	158398	114253	91373.4	239921	14505.8	42941.2	40660.9	35222.2	28337.5	13841.7	106844	27386.1	80093.5	53217.5	18570.9	26001.5	8485.21	84436.1	28598.2	90560.6	22273	8346.81	6255.84	97272.2	108049	135974
Com_2587_pos	TG(2:0/14:0/14:0)	TG(30:0)	M+Na	TG	30	0	C33 H62 Na1 O6	8.32555	577.444	367969	1.69914e+06	824600	1.56328e+06	247894	171580	404822	839516	2.32806e+06	577363	692889	1.03695e+06	382239	550924	195277	306440	511720	228127	530768	245142	459296	640723	209539	374264	58200.1	369721	326299	549547	125714	69848.1	76143	369536	486293	435829
Com_2591_pos	TG(2:0/16:0/16:0)	TG(34:0)	M+Na	TG	34	0	C37 H70 Na1 O6	10.3141	633.506	7.72633e+06	2.17299e+07	1.3526e+07	2.02657e+07	4.24274e+06	2.03547e+06	5.58344e+06	1.60563e+07	2.03488e+07	1.23939e+07	9.7176e+06	1.71544e+07	5.76657e+06	8.85798e+06	1.79337e+06	3.82925e+06	8.63664e+06	2.84786e+06	1.75066e+07	5.32783e+06	1.37151e+07	8.09656e+06	3.9177e+06	8.00407e+06	926342	5.43005e+06	4.61243e+06	8.44266e+06	4.49304e+06	1.19345e+06	1.56201e+06	8.30586e+06	9.79069e+06	9.25522e+06
Com_2595_pos	TG(2:0/16:1/16:1)	TG(34:2)	M+NH4	TG	34	2	C37 H70 N1 O6	9.01144	624.52	24851.1	97746.8	75060.2	138488	10369.5	41345.9	16960.8	90030.4	114141	39819.2	30776	105616	3678.67	7988.24	35216	2615.87	40158.5	4084.79	35052.4	21263.9	27063	45970.9	11135.7	15232.8	13331.7	26272.9	12797.7	53978	1474.03	3691.74	7762.17	27867.6	33262.5	36414.2
Com_2604_pos	TG(30:3/3:0/3:0)	TG(36:3)	M+H	TG	36	3	C39 H71 O5	10.668	619.53	139558	1.08655e+06	516697	957272	90419.2	33290.1	135433	436326	906567	261385	141606	748869	98078.6	614013	15644.3	98966.5	803933	90984.1	260131	18815.3	227068	271734	79961	136855	6493.04	125923	94127.6	165316	45384.3	4245.18	24404.7	238228	263707	218238
Com_2606_pos	TG(30:4/16:1)	TG(46:5)	M+H	TG	46	5	C49 H85 O6	16.0721	769.634	207054	122479	135885	223643	339713	199549	537346	322302	191427	3.05868e+06	314513	173212	783815	205849	1.50384e+06	1.18444e+06	342690	212803	340004	6.84908e+06	126541	46154.3	462454	154350	1.55696e+06	1.06512e+06	983032	326275	442435	1.31672e+06	382024	3.93485e+06	2.46278e+06	2.18501e+06
Com_2625_pos	TG(32:1/9:2COOH)	TG(41:3COOH)	M+Na	TG	41	3	C44 H76 Na1 O8	11.4539	755.543	803804	618624	652436	986916	371861	578295	1.07765e+06	911270	1.51931e+06	914849	1.60879e+06	1.02595e+06	1.13052e+06	1.00658e+06	1.85543e+06	666592	843217	761631	1.47976e+06	879617	1.09055e+06	1.55174e+06	1.43209e+06	826360	1.69772e+06	726202	1.13286e+06	565581	1.43193e+06	2.28133e+06	774468	575688	857486	910861
Com_2659_pos	TG(35:5/18:2)	TG(53:7)	M+H	TG	53	7	C56 H95 O6	16.9305	863.712	102683	50551.6	97729.9	39542.8	120830	276238	150092	191434	49217.6	398872	108969	165902	101935	205190	592422	196887	96855.3	111989	139618	2.47485e+06	82889.9	221526	122453	112474	997732	620500	169399	254555	189047	354994	269202	327803	216624	217336
Com_2662_pos	TG(36:0)	TG(36:0)	M+NH4	TG	36	0	C39 H78 N1 O6	11.2696	656.582	957175	1.0936e+06	1.54048e+06	1.37011e+06	705255	262021	984037	1.16434e+06	1.30171e+06	865086	582705	2.96615e+06	158535	281398	42830.6	736270	417620	466326	1.63024e+06	190345	647701	843524	493478	593013	35795.8	976086	499755	615045	261956	28981.2	56994	761035	793119	851467
Com_2666_pos	TG(36:2/10:2COOH)	TG(46:4COOH)	M+Na	TG	46	4	C49 H84 Na1 O8	12.6709	823.606	101725	170274	98714	55990	119597	133669	217567	159117	36867.2	35257.1	68730.1	103185	39916.7	132641	102377	137415	124988	92692.1	154242	232085	82573.7	76196.3	115447	169342	51826.4	105086	115423	107337	133749	82755.2	72137.1	57961.3	71993.8	105546
Com_2673_pos	TG(36:3COOH/16:0)	TG(52:3COOH)	M+Na	TG	52	3	C55 H98 Na1 O8	14.7692	909.715	10335.1	1276.77	15454.2	6893.31	13897.2	10781.4	8988.76	9854.77	1252.98	8113.72	5145.99	4489.68	42445.1	1.02548e+06	452075	51584.9	562005	25609.3	5210.15	25548.7	452426	18465.3	23445	5963.22	26770.4	8283.84	38628.1	13179.5	7063.07	54492.9	30333.3	134104	150527	117558
Com_2694_pos	TG(39:7/7:0COOH)	TG(46:7COOH)	M+Na	TG	46	7	C49 H78 Na1 O8	10.9897	817.559	25955.6	9744.37	26037.3	31761.5	9146.64	5380.03	20009.7	13935.2	38197.8	10295.6	46004.2	3698.56	5547.2	42649.2	35597.5	11502.2	50251.9	51802.9	50900.8	185308	38241.3	43719.8	12306	25624.9	8518.57	7556.38	18456.6	14171.2	9984.17	20488.2	14398.9	17492.9	23701.6	27493.6
Com_2696_pos	TG(3:0/11:0/14:0)	TG(28:0)	M+Na	TG	28	0	C31 H58 Na1 O6	7.89293	549.413	57704.4	405093	169973	460024	43484.9	55847.4	53797.4	146288	720649	138057	90873.1	367668	30991.2	132585	24470.6	62726.1	97833.4	32960.1	51237.8	116137	44996.7	105750	27122	27910.7	16675.3	94059.4	50005	74746.7	16130.7	21900.8	13691.8	64633.1	76478.1	80425.5
Com_2699_pos	TG(3:0/12:0/18:1)	TG(33:1)	M+Na	TG	33	1	C36 H66 Na1 O6	9.73321	617.475	240584	590796	616636	649136	130159	36376.6	224811	317951	1.36654e+06	316708	227176	752076	60315.2	132112	51379.4	119038	136946	118391	230857	19536	243909	344268	84864.2	162315	54456.5	265425	97870.2	171316	67714.1	3791.86	7979.35	263789	320594	218053
Com_2700_pos	TG(3:0/14:0/15:2)	TG(32:2)	M+H	TG	32	2	C35 H63 O6	8.62698	579.462	549737	1.91889e+06	1.28641e+06	2.43352e+06	392066	290722	518138	1.69411e+06	1.75147e+06	962016	982783	1.65373e+06	695530	881422	293578	461867	688258	355154	835214	524521	743583	912603	315201	502127	149978	498932	491171	768553	277812	148747	152268	637391	851268	736950
Com_2701_pos	TG(3:0/14:0/17:2)	TG(34:2)	M+H	TG	34	2	C37 H67 O6	9.2861	607.493	615851	1.74772e+06	1.78156e+06	2.90729e+06	295849	169586	397729	1.09876e+06	3.04407e+06	981558	641081	2.38422e+06	350950	582747	168466	465838	674320	402579	496341	124349	393101	1.16665e+06	282574	262050	30767.2	639674	395397	694044	241437	103996	147521	613468	699622	677056
Com_2705_pos	TG(3:0/15:0/17:2)	TG(35:2)	M+H	TG	35	2	C38 H69 O6	10.3431	621.509	422291	1.15352e+06	938971	964066	289136	135387	377902	491088	982488	556468	530091	1.47019e+06	168540	294893	75464.8	397236	317841	278492	478385	103226	357616	557449	265839	238326	6514.07	603755	326402	389501	184943	48812.1	86510.9	504392	448750	430467
Com_2706_pos	TG(3:0/15:0/17:3)	TG(35:3)	M+H	TG	35	3	C38 H67 O6	9.53087	619.493	210327	373190	442370	434134	186762	66457	187573	359235	426558	267655	279108	1.08216e+06	132767	213270	27737.8	212593	239298	110251	220643	13303.5	160833	364083	122014	145106	53822.4	279896	173633	309718	71508.2	15699.4	16451.8	270767	330999	303814
Com_2708_pos	TG(3:0/15:1/18:1)	TG(36:2)	M+Na	TG	36	2	C39 H70 Na1 O6	9.89674	657.506	1.14687e+06	2.89212e+06	1.47449e+06	5.78476e+06	554207	295655	780727	1.40636e+06	5.23449e+06	1.8458e+06	1.39964e+06	5.43001e+06	771028	7.10053e+06	265874	840961	9.44293e+06	764287	2.07384e+06	229878	1.88592e+06	2.41956e+06	681280	1.03154e+06	55380.9	975545	890756	1.18966e+06	377871	124928	176216	1.78553e+06	1.61251e+06	2.26835e+06
Com_2710_pos	TG(3:0/16:0/16:0)	TG(35:0)	M+Na	TG	35	0	C38 H72 Na1 O6	11.1317	647.522	279414	664773	744676	478943	312102	177853	504527	1.0602e+06	535358	180279	326471	736321	47839.6	182201	57601.6	355499	155203	108955	281370	334019	232979	194077	311263	522248	137608	475366	375101	462441	140812	15582.4	80782.6	256038	380106	393685
Com_2713_pos	TG(3:0/16:1/17:2)	TG(36:3)	M+H	TG	36	3	C39 H69 O6	9.58743	633.509	2.92413e+06	7.26062e+06	6.66768e+06	7.68729e+06	1.40364e+06	688869	2.69556e+06	4.07915e+06	8.20815e+06	6.03831e+06	3.00307e+06	9.30958e+06	940759	1.98653e+06	445075	1.84601e+06	2.77739e+06	2.23485e+06	6.63677e+06	1.43626e+06	6.71274e+06	6.67044e+06	1.97709e+06	1.66328e+06	246800	2.86316e+06	1.35269e+06	2.20457e+06	1.39464e+06	287955	400475	2.60033e+06	3.45702e+06	3.79216e+06
Com_2714_pos	TG(3:0/16:1/17:3)	TG(36:4)	M+H	TG	36	4	C39 H67 O6	10.1058	631.493	1.30971e+06	3.94644e+06	1.78719e+06	4.66715e+06	701947	335502	1.29596e+06	1.54539e+06	4.5517e+06	1.28402e+06	1.12928e+06	2.75212e+06	547455	2.40907e+06	346414	785621	2.88735e+06	512843	2.63668e+06	985218	1.79018e+06	1.83864e+06	557864	998801	232336	1.1071e+06	682378	1.30613e+06	463792	224163	473927	1.06093e+06	1.21112e+06	1.22999e+06
Com_2723_pos	TG(40:11COOH/18:3)	TG(58:14COOH)	M+Na	TG	58	14	C61 H88 Na1 O8	14.2515	971.637	794906	582953	825190	635171	890910	1.12203e+06	951678	1.24664e+06	789503	495541	1.22917e+06	1.11917e+06	1.05029e+06	873125	1.18291e+06	1.44541e+06	1.03999e+06	839169	865846	853642	936606	800082	1.50917e+06	1.02428e+06	1.54266e+06	897215	1.38629e+06	1.29688e+06	1.1132e+06	1.49412e+06	1.80248e+06	726922	1.08947e+06	900234
Com_2753_pos	TG(47:14/24:6)	TG(71:20)	M+NH4	TG	71	20	C74 H108 N1 O6	10.8256	1106.82	179534	171103	121857	132933	247273	155591	219035	172374	112213	100328	143454	78688.5	227212	89822.4	134182	92991.8	189220	154998	202235	19437.5	229096	153301	231426	146688	37983.6	141033	141990	80418	218875	299778	257111	126842	130548	134651
Com_2757_pos	TG(4:0/12:0/12:0)	TG(28:0)	M+Na	TG	28	0	C31 H58 Na1 O6	7.58452	549.413	74488.8	230706	181931	246912	51176.9	30283.9	56404.7	198113	293778	114831	162896	232152	48671.9	170430	35157.2	34459.7	171948	61669.7	110772	15635.2	68119.9	132807	60718.2	38537.3	7975.35	93775.1	42765.1	108496	21832.1	4173.64	9155.69	104194	110471	112413
Com_2759_pos	TG(4:0/12:0/14:1)	TG(30:1)	M+Na	TG	30	1	C33 H60 Na1 O6	7.70945	575.428	37069.2	351147	232177	432156	22232.3	31024.2	27503.6	278177	618705	125264	125416	482403	51584	139804	24662.3	11824.4	134315	25182.5	78121.2	46875.8	70078.1	117100	10836.3	21407.9	17952.3	65304.5	23616.7	60007.9	5160.84	8593.37	9772.61	84953	103520	84524
Com_2760_pos	TG(4:0/14:0/14:0)	TG(32:0)	M+NH4	TG	32	0	C35 H70 N1 O6	13.6093	600.52	67715	108042	138591	219300	82196.9	134852	164592	77652.2	116432	152887	125428	312888	363413	2654.65	491927	243662	14471.7	60832.5	17813.8	83024.7	7830.84	71464.4	59331.1	24062.7	124534	149364	200013	386859	15324	17585.7	48467	594056	657449	652691
Com_2763_pos	TG(4:0/14:0/16:1)	TG(34:1)	M+NH4	TG	34	1	C37 H72 N1 O6	13.6134	626.535	100360	199906	177057	291448	120625	183160	297910	133911	150360	193552	142967	338754	527632	40804.1	624469	236320	3625.04	131508	82353.2	27822.3	22657.3	145508	99776.8	62418.2	237790	163035	207092	468329	10438.6	19874.4	100295	793024	933716	941908
Com_2765_pos	TG(4:0/14:0/18:2)	TG(36:2)	M+Na	TG	36	2	C39 H70 Na1 O6	13.8009	657.506	3.58089	10419.4	13377.5	4.79007	6.44388	22224.9	10954.1	6.86354	9948	62921	5592.14	14108.1	67997.6	17696.2	195455	34868.4	14728.9	46393.9	3.93046	526.654	82.874	11329	16239.8	2294.41	22488.5	29698.6	45353.1	92701	8313.76	26537.4	3372.66	655851	508689	355937
Com_2780_pos	TG(4:0/16:3/22:5)	TG(42:8)	M+H	TG	42	8	C45 H71 O5	13.1757	691.53	574419	1.80116e+06	1.26728e+06	1.53365e+06	620885	328460	1.46927e+06	1.69208e+06	1.36678e+06	503526	717067	2.26391e+06	318153	161831	182866	557811	189785	307240	1.1762e+06	2.17074e+06	761232	698087	381199	655505	69330.7	888409	550344	1.1262e+06	157774	34417.3	135025	984433	1.05999e+06	1.10624e+06
Com_2782_pos	TG(4:0/18:1/14:0)	TG(36:1)	M+H	TG	36	1	C39 H73 O5	11.2092	621.545	535361	1.49029e+06	820384	1.58784e+06	368178	70565.6	515889	1.00265e+06	1.42578e+06	481648	355115	1.98377e+06	78774.1	100446	193376	398654	278483	129390	550383	63338.4	386741	590730	187703	473371	20192.8	601788	261521	457133	40426.9	5237.2	32461.8	394676	506013	506041
Com_2788_pos	TG(4:0/6:0/16:0)	TG(26:0)	M+Na	TG	26	0	C29 H54 Na1 O6	10.1696	521.381	13082.8	18944.6	36248.7	31570.5	11631.2	31082.6	31987	21989.3	23359.5	27732.2	44385.5	53608.9	85533	22193.2	51617.1	63662.1	21694.6	17632.3	8615.41	34477.1	4728.55	16185.8	29127.4	2185.3	26553.7	35315.5	72866.7	117522	6380.95	32845.9	15591.3	52545	58797.8	61731.6
Com_2793_pos	TG(4:0COOH/18:0/22:6)	TG(44:6COOH)	M+Na	TG	44	6	C47 H76 Na1 O8	12.2552	791.543	350378	115239	191487	171787	199690	275145	217181	154199	253147	216536	191245	118016	276822	306615	180061	307031	247504	265632	170396	323786	249782	361209	330631	332307	196674	117536	217776	267814	296542	235555	215024	260268	306746	218356
Com_2795_pos	TG(50:13/4:1CHO)	TG(54:14CHO)	M+NH4	TG	54	14	C57 H84 N1 O7	14.4927	894.624	199827	205812	253381	191804	257016	217817	363590	209617	124882	127305	209396	151183	270355	205172	113520	508078	131148	222911	174444	59076.9	133269	145656	304841	240214	211997	144227	260593	289562	159130	119205	188408	180526	260856	185853
Com_2802_pos	TG(5:0/13:1/18:1)	TG(36:2)	M+H	TG	36	2	C39 H73 O5	11.1872	621.545	551368	761002	892324	1.64939e+06	388003	70621.6	545882	976025	1.39108e+06	478801	375968	1.87801e+06	84005.8	156185	116264	399082	283375	161739	746485	62161.3	443654	647494	178128	530546	20304	287673	302935	485825	65679.8	5277.85	39130.7	417703	529522	498898
Com_2803_pos	TG(5:0/14:0/15:2)	TG(34:2)	M+H	TG	34	2	C37 H67 O6	9.45642	607.493	2.99013e+06	4.75028e+06	5.50325e+06	5.6773e+06	1.83469e+06	1.22087e+06	2.48105e+06	5.27242e+06	7.29261e+06	3.5245e+06	3.35782e+06	6.69981e+06	1.52754e+06	2.85941e+06	799114	2.40201e+06	2.65478e+06	1.59559e+06	3.25447e+06	840607	2.56035e+06	3.74473e+06	1.72214e+06	1.5439e+06	378513	2.74284e+06	2.10925e+06	3.16192e+06	1.32814e+06	538169	715555	2.68817e+06	3.31117e+06	3.36887e+06
Com_2809_pos	TG(5:0/22:4/11:0)	TG(38:4)	M+H	TG	38	4	C41 H73 O5	13.8517	645.545	79156.7	152032	141502	225913	66166	30578.7	155806	93298	107366	65835.9	62208.8	168421	31540.4	17208.7	12199.5	66350.4	15421.9	38276.6	103247	52013.5	53102.6	119543	38952.3	77656	22452.7	59794.5	64607.7	118197	6890.42	26838.3	10603.3	93545	107623	108627
Com_2811_pos	TG(5:0/6:0/22:7)	TG(33:7)	M+Na	TG	33	7	C36 H56 Na1 O5	9.67594	591.402	34329.3	358188	165947	242109	11102.5	23366	108298	313656	258190	107795	62157.5	88451.3	7456.29	37904.8	32830.1	29896.3	28120.4	12460.7	114399	16626.3	77255.3	83661.1	10020	45965.1	22678.4	99588.2	14248.5	73249.8	1539.95	8052.25	12157.4	89939.5	82157.9	88709.5
Com_2813_pos	TG(6:0/12:0/12:0)	TG(30:0)	M+Na	TG	30	0	C33 H62 Na1 O6	7.97763	577.444	108311	305341	334384	776631	34164.2	29654.3	50287.6	392440	830616	408333	265272	674494	67778.4	264316	42527.5	64310.7	124046	94638.6	123436	60814.6	325791	217166	62776.2	41190.2	5964.62	97576.7	76588.3	172294	21780.7	17489	23750.7	158052	208917	156978
Com_2814_pos	TG(6:0/12:1/18:1)	TG(36:2)	M+H	TG	36	2	C39 H73 O5	14.1505	621.545	199933	1.47885e+06	599875	1.41747e+06	172580	29838.2	378881	832069	673977	210769	113027	1.15168e+06	64370.9	142639	29656.2	82207	126616	67883.4	531014	236600	271165	241801	62967	336728	32912.4	163380	56337.1	356942	31900	4992.09	34430.3	430075	401673	487004
Com_2815_pos	TG(6:0/14:0/14:0)	TG(34:0)	M+NH4	TG	34	0	C37 H74 N1 O6	14.3466	628.551	24814.5	48777.3	78127.4	189515	53797.3	118568	167284	53249.9	88799.1	148189	69512.7	227929	258211	29267.4	751837	126121	3.40603	5277.35	82.0322	27291.7	1.68021	44441.7	12348.6	6019.17	234907	105827	126417	236605	39000	16396.4	92582.1	777313	814131	736253
Com_2831_pos	TG(6:0/16:1/18:2)	TG(40:3)	M+Na	TG	40	3	C43 H76 Na1 O6	14.5238	711.553	5129.97	11932.4	1343.9	13613.1	67.88	131.307	9273.26	40.5622	24.2919	39892.9	2404.12	4994.44	70652.1	1937.75	125248	6197.73	2385.16	9945.44	12228.5	69246.2	21.6062	3666.59	6699.6	4341.08	35791.4	44343.5	9013.83	4724.51	4113.4	7043.33	10996.7	187574	155927	151911
Com_2835_pos	TG(6:0/18:1/12:0)	TG(36:1)	M+H	TG	36	1	C39 H73 O5	14.1849	621.545	200829	1.48947e+06	597996	1.43841e+06	167058	29830.3	372638	847880	679578	211565	116392	1.16047e+06	64388.4	143998	29739.1	84420	126618	67846.4	532261	237045	273831	247565	61669.2	342119	32841.2	165821	56893.7	368020	33042.2	5056.72	34433.8	433465	409004	498032
Com_2837_pos	TG(6:0/18:1/18:2)	TG(42:3)	M+Na	TG	42	3	C45 H80 Na1 O6	15.2998	739.585	1758.96	19309.6	12936.1	44749.1	15357	57899.8	20477.6	3514.51	31022.6	267301	14178.4	53666.8	116991	24644.5	353755	24058.5	1932.94	15948.7	3900.42	57225.4	2428.81	49750.8	27822.4	2903.63	86062.8	118899	8987.82	20057.1	11217.1	7293.22	10103	211317	384249	433137
Com_2838_pos	TG(6:0/18:2/16:3)	TG(40:5)	M+Na	TG	40	5	C43 H72 Na1 O5	12.983	691.527	92210.5	235811	190256	346516	79453	15157.9	158702	137122	161872	43748.4	105686	290306	27861	25030.5	8456.31	41104.4	17142.5	55384	107810	64943.6	57514.4	118243	57999.2	65983.7	245.076	79489.5	86484.7	110532	12985.6	7.86011	69.7747	96967.7	132023	125506
Com_2839_pos	TG(6:0/18:3/12:0)	TG(36:3)	M+H	TG	36	3	C39 H71 O5	11.2813	619.53	312112	382486	296479	432000	241246	108910	356247	280726	409189	275442	194987	604753	93120	147962	68496.9	244810	388513	137478	423335	61721.5	288909	375247	155690	195517	43234.6	258092	188062	250827	135266	61498.1	65213.4	206771	252847	239291
Com_2850_pos	TG(6:0/9:0/17:2)	TG(32:2)	M+H	TG	32	2	C35 H65 O5	10.0067	565.483	55492	113195	183243	266572	37781.4	50362.3	86689.7	96133.1	208989	164476	45419.7	254453	29333.8	38990.9	5795.8	62651.9	66246	29462.5	142935	15962.1	64926.6	158297	40027.9	55714.5	74925.9	102096	34611.2	57537.1	8255.53	3646.74	12124.7	54640.2	59753.5	83528.6
Com_2851_pos	TG(6:0/9:0/19:0)	TG(34:0)	M+Na	TG	34	0	C37 H72 Na1 O5	11.2905	619.527	305832	274836	294477	426566	244392	103440	354542	279215	391424	274081	193735	605412	92248.7	333738	65637.5	240486	285293	135662	461635	62743.4	286371	406114	154822	221439	41933	287889	184114	255620	133906	61174.2	65154.8	203632	236512	235065
Com_2859_pos	TG(6:1COOH/24:4)	TG(30:5COOH)	M+Na	TG	30	5	C33 H50 Na1 O8	7.75598	597.34	42875.4	32822.4	30408.6	29374.6	39952.8	20663.2	63537	28377	75697.3	33820.3	87307.1	49940.6	43621.6	70392.5	102664	32200.7	76715.5	82620.7	26723.3	27933.3	26938.4	82998.7	78343.5	25463.7	49188.7	21337	53349.1	36883.2	103444	54201.7	41732.9	40228.4	44192.9	40204.6
Com_2860_pos	TG(6:1COOH/26:4)	TG(32:5COOH)	M+Na	TG	32	5	C35 H54 Na1 O8	8.92496	625.371	162097	112553	122157	108366	138724	85361.7	140122	93579.9	300105	98865.2	245648	236743	125190	261088	209554	221441	161444	204956	103530	71175.1	104606	154804	197348	123867	360330	93945.5	188549	160136	254446	299812	147641	122382	157731	164534
Com_2862_pos	TG(7:0/20:4/5:0)	TG(32:4)	M+Na	TG	32	4	C35 H60 Na1 O5	10.4472	583.433	299244	972117	858611	1.06303e+06	209029	62078.1	323602	768942	866067	394705	496144	1.18925e+06	142570	185762	72034	143442	130198	66408.4	567210	275434	320882	391019	92485.4	167907	21393.3	323142	163888	470213	28510.8	44760.7	27942.5	376819	394380	497205
Com_2863_pos	TG(7:0/26:1)	TG(33:1)	M+Na	TG	33	1	C36 H66 Na1 O5	12.6755	601.48	648247	2.38527e+06	2.01319e+06	2.95172e+06	1.39455e+06	710758	2.29125e+06	2.3139e+06	1.11916e+06	1.28591e+06	1.00711e+06	3.19601e+06	336778	379664	712143	1.20827e+06	556414	224879	1.74071e+06	5.34441e+06	764909	706517	581427	735784	964989	1.52453e+06	1.07903e+06	1.56125e+06	216927	637923	592136	881789	1.24068e+06	1.12019e+06
Com_2867_pos	TG(7:0CHO/4:0/14:0)	TG(25:0CHO)	M+NH4	TG	25	0	C28 H54 N1 O7	2.71692	516.389	56835.8	239682	273179	270688	1.05272e+06	1.31867e+06	46534.1	46020	256308	33558.3	30795	48595.6	14814.2	43442.5	89147.9	1.73458e+06	56375.2	260622	40362.7	224053	18800.2	181641	98440.9	431655	168303	33777.8	79124	142860	104649	1.2706e+06	58894.6	179812	178367	236583
Com_2870_pos	TG(7:2CHO/15:1/15:1)	TG(37:4CHO)	M+H	TG	37	4	C41 H69 O7	9.91101	673.504	25917.3	1206.7	26844.9	32942.4	5572.48	5148.86	26024.3	21968.8	13145.6	17242.1	17269	30949.6	20085.9	6.6771e+06	168990	12592.4	9.21827e+06	89048.2	71602.1	284664	1.25134e+06	112195	53215.2	23111.1	29024.2	76780.6	24637.3	10163.4	50063.8	117.493	5145.23	213044	227993	282134
Com_2896_pos	TG(9:0/14:2/5:0)	TG(28:2)	M+H	TG	28	2	C31 H57 O5	9.54231	509.42	43601.4	170076	157537	231793	25311.9	9566.77	62068.4	184672	144885	96779	48715.4	210058	14547.3	38680.3	8681.74	46017	36407.4	11647.6	63530.2	45628.3	45304.7	61008.6	3368.02	22655.7	2498.78	104756	19187.1	76404.2	4718.9	6546.35	8070.41	56523.1	80686.7	86551
Com_2899_pos	TG(9:0/18:1)	TG(27:1)	M+Na	TG	27	1	C30 H54 Na1 O6	7.01957	533.381	51938.6	321764	192593	291348	93820.5	88350.5	340352	890825	158344	96214.4	37850.9	539743	49886.8	422176	204085	30996	441484	25616.8	90231	6.40529e+06	77210.6	54960.1	40994.8	170661	195723	17160.2	141184	65296.4	38986.1	151713	12534.2	132531	201409	233073
Com_2901_pos	TG(9:0/20:0)	TG(29:0)	M+Na	TG	29	0	C32 H60 Na1 O6	7.85795	563.428	16269.8	84939.9	64972	101625	5994.14	27636.8	11392.1	46755.8	109842	38948.5	29787.6	90298.7	6604.33	28485.2	24670.1	6180.83	22510.1	6525.81	14237.6	29429.5	18291.9	27942.6	1380.09	11732.4	4782.85	41076.2	9304.75	26829.5	5217.87	5490.83	6482.21	17379.2	23671.1	22738.4
Com_2904_pos	TG(9:0/6:0/17:2)	TG(32:2)	M+H	TG	32	2	C35 H65 O5	9.76865	565.483	44655.4	77639.8	79731	119389	13462.3	23344.3	30082.4	48983.9	114000	52930.6	33866.2	100342	10950.3	23108.1	25203.3	18560.8	37928.1	17645.4	40894.8	29429.5	30801.8	70405.4	22096.1	14975.7	13331.7	45132.2	15267.1	65813.6	6237.4	3562.42	5025.29	31921.2	48929.7	34579.4
Com_2905_pos	TG(9:0/9:0CHO/18:1)	TG(36:1CHO)	M+NH4	TG	36	1	C39 H74 N1 O7	10.3996	668.546	21433.7	42007.3	51411.6	57286	7802.71	54359.3	25383.1	18553.6	84150.4	47625.2	27102.8	48537.1	45640.2	1.12451e+06	16548.1	43495	1.92946e+06	49873.5	64255.6	74265.3	165624	61363.1	29473.2	72558.6	15289.6	25326.6	45373.1	19824.5	90846.5	20431.1	24812.1	35408	53437	42966.7
Com_2907_pos	TG(9:0CHO/10:0)	TG(19:0CHO)	M+NH4	TG	19	0	C22 H42 N1 O7	2.96022	432.296	91891.6	36960.6	50035.3	35345.8	44405.8	70316.3	6853.59	33245.4	6469.53	7763.32	20125.9	16979.3	2733.58	2238.96	24913.4	100475	20056.2	18901.1	34643.4	56855.3	16145.2	16493.2	33598.1	9120.35	58525.7	8682.8	39026.4	25397.9	17857.9	44257.3	28338.3	24615.2	35301.9	30930.1
Com_2913_pos	TG(9:0COOH/16:0/18:1)	TG(43:1COOH)	M+NH4	TG	43	1	C46 H88 N1 O8	14.2579	782.65	318760	348154	287632	259552	442920	633415	709801	188632	113374	328571	277777	326691	869617	254917	735806	1.01043e+06	486374	579424	1.37327e+06	861400	1.47297e+06	386874	634729	977962	933643	253803	809282	481417	175522	232334	495392	511352	604694	625409
Com_2915_pos	TG(9:2CHO/6:0/18:0)	TG(33:2CHO)	M+Na	TG	33	2	C36 H62 Na1 O7	11.7786	629.439	183444	306426	272614	263795	280535	185296	531716	500182	251164	145700	298448	618047	156752	176011	270951	254876	79883.9	24923.6	162644	490596	105785	117399	134625	222109	239326	278655	275698	418953	47573.9	209227	152027	197660	247739	299169
Com_2917_pos	WE(11:0/16:0)	WE(27:0)	M+Na	WE	27	0	C27 H54 Na1 O2	9.1166	433.402	66068.5	11175.9	17653.6	14395.9	69581.6	71640.9	29048	28836.9	3564.53	5862.83	18170	20100.9	6722.5	6611.88	48866.1	112022	1435.53	2289.99	23057	23474	11848.3	9818.72	20191.2	14242.6	20025.7	19027.4	55909.6	42146.4	1009.53	3928.43	11119.1	13607.3	13566.7	15436.1
Com_2920_pos	WE(18:1)	WE(18:1)	M+NH4	WE	18	1	C18 H38 N1 O2	4.06398	300.29	84722.7	319328	339484	314778	1.12296e+06	1.41796e+06	62193	55943.5	71114.9	43017.1	61937.8	54263.3	56961.4	95428.8	153066	1.88595e+06	136622	62065.7	66547.9	279936	78443.1	52974	77513.1	58900.3	135847	40963.8	108690	64645.8	66737.6	152003	66936.6	119310	159857	149548
Com_2923_pos	WE(24:2)	WE(24:2)	M+NH4	WE	24	2	C24 H48 N1 O2	3.54955	382.368	3116.57	442598	255689	370223	557411	750017	3859	949.96	1100.95	2061.84	1335.09	1617.32	659.753	73187.4	4555.13	917661	7718.27	415.19	3885.85	161692	2277.06	2387.26	2727.37	935.461	89960.5	1053.88	1247.8	3578.46	1683.47	2252.1	51810.7	92246.5	120871	117350
Com_2925_pos	WE(25:5/18:1)	WE(43:6)	M+NH4	WE	43	6	C43 H78 N1 O2	14.7818	640.603	199981	127152	131996	124940	240875	188622	240425	118195	62224.6	106249	137806	121150	158612	70896.3	122293	217269	181287	206233	141266	160641	155294	134514	228290	166717	190550	153513	273078	176333	86143.9	70958.1	179686	128796	150567	160563
Com_2927_pos	WE(31:1)	WE(31:1)	M+NH4	WE	31	1	C31 H64 N1 O2	7.12805	482.493	67198.3	29404.1	25717.2	17127.7	59168.9	79851.6	40801.5	20890.4	6673.81	14053.5	29389	20629.3	17731.7	8961.62	56124.5	114758	18933.5	14288.1	36380	17184	24982.2	25014	34278.8	37741.4	98023.3	18690.8	58903.5	51429.8	53125.9	101067	49493.9	28802	36685.1	41071.6
Com_2928_pos	WE(31:4)	WE(31:4)	M+NH4	WE	31	4	C31 H58 N1 O2	8.17794	476.446	157887	31495	59578.5	44988.1	231795	315617	90821.4	50225.5	18369.7	26709.6	51504.9	47990.4	29613.4	14181.1	120171	266218	6394.27	30359.1	57125.4	353430	19938.9	46695.1	151390	74973.7	239968	55435.5	204640	175173	32481.5	80151.6	85028.5	54561.5	71325.9	65752.5
Com_2929_pos	WE(32:1)	WE(32:1)	M+NH4	WE	32	1	C32 H66 N1 O2	7.41888	496.509	47917.3	21890.8	17191.4	10054.2	44447.6	57123.6	33663.2	11732.7	5999.42	9777.69	19661	8977.9	13091.4	4832.51	19419.1	87225.9	11086.2	13244	29056.6	39545	16010.6	15934.2	20403.4	32274	90029.4	12220.8	55235.8	33311.7	45424.2	86126.6	44824.8	18147.2	28792.6	25584.7
Com_2930_pos	WE(33:1)	WE(33:1)	M+Na	WE	33	1	C33 H64 Na1 O2	7.77856	515.48	42391.3	9800.48	12063.7	7032.77	29549.4	44442	14632.6	8115.25	2373.72	3443.58	8253.24	6687.47	4565.02	1981.89	19409.1	64690.6	3502.62	7123.19	9681.41	25645.5	5940.87	8397.03	19136.3	13371.3	91334.4	3452.3	31008.3	30338.3	16321.9	40795.4	23145.8	7616.4	9510.37	10477
Com_2_neg	BiotinylPE (34:6)	BiotinylPE (34:6)	M-H	BiotinylPE	34	6	C49 H79 N3 O10 P1 S1	14.142	932.523	89430.7	65423	63587.9	53294.1	128994	115961	109116	100746	47163.1	41306.4	72060.4	59822.9	78997.1	52502.1	47232	96010.4	40567.2	50600.8	75289.6	83841.7	80158.2	50361.5	97086.3	146320	28506.6	77733	54501.1	54124.9	79355.7	20704.2	123307	67226.6	74827.9	76893.6
Com_21_neg	CL(27:8/18:0/18:1/20:4)	CL(83:13)	M-H	CL	83	13	C92 H155 O16 P2	12.6009	1578.08	37933.1	15811	20597.8	21578.4	40559.1	22474.7	40092.7	17763.9	13380.4	15154.7	19115.2	8712.71	8845.34	12889.2	4357.03	36663.7	18076.7	13959.1	42870.4	19693.3	36039.7	20819.6	19509.6	32074.4	6611.03	37344.7	16667.2	35052.2	50118.9	20781.4	13922.1	26176.6	20696.7	21480.1
Com_67_neg	Cer(d34:2)	Cer(d34:2)	M+HCOO	Cer	34	2	C35 H66 N1 O5	11.1613	580.495	75660.8	64455.6	51300.1	44951.6	68703.1	36097.2	52942.3	61611.5	40125.5	50325	43438.2	62882.2	38781.7	37283.9	29300.2	46295	57911.5	56735	100248	22998.3	71519.3	69837.5	67549.6	90416.9	17883.3	51916.6	45128	75056.9	53207.9	25214.8	30990.2	68414.1	66423	63674.6
Com_68_neg	Cer(d36:1)	Cer(d36:1)	M+HCOO	Cer	36	1	C37 H72 N1 O5	13.1452	610.542	24948.5	36387.4	25614.9	25524.2	24279.1	13263.8	17697.5	30197.2	14524.3	31384	16460.7	18926.5	8705.07	13412.2	7939.85	14924.8	15846.4	17110.9	35997	15562.4	29220.1	27065.6	20833.2	44137.8	5142.86	20104.2	12613.3	21847.3	29229.5	8072.09	9462.24	21805.3	28942.3	27678.7
Com_89_neg	FA(14:1)+OX:(s)	FA(14:1)+OX:(s)	M-H	FA	14	1	C14 H23 O3	2.07962	239.165	15522.7	95853.9	170593	257062	21859.5	17125	44815	122294	210686	43869.7	39550.7	205324	10320.8	11457.6	25241.5	37762.4	4530.92	7252.36	18361.9	96738.7	18535.2	23942.3	17127.4	11395.8	16186	45792.3	32369.3	45048.7	11164.4	11468	13956.4	52622	56629.5	58088.2
Com_90_neg	FA(15:0)	FA(15:0)	M-H	FA	15	0	C15 H29 O2	5.58946	241.217	59832.6	276637	558455	445387	51336.7	24614.4	125957	837601	357980	196481	155222	621353	16920.7	116716	24372.7	59669.3	68136.7	20702.4	224039	274633	217941	99480.5	22488.6	41181.9	15068.2	300623	38534.3	185045	18050.2	15869.9	13317.8	273001	399725	301226
Com_91_neg	FA(15:0)+CHO:(s)	FA(15:0)+CHO:(s)	M-H	FA	15	0	C16 H29 O3	1.5205	269.212	102898	811517	821323	1.1728e+06	142094	188707	321536	1.15378e+06	1.37286e+06	429842	287806	942962	94321.1	271249	122334	176616	183097	45783.4	239855	846669	214113	250886	83639.6	154935	167789	323710	199048	365599	38887.1	94611	81669.9	330943	461179	301158
Com_96_neg	FA(16:1)	FA(16:1)	M-H	FA	16	1	C16 H29 O2	4.67509	253.217	468358	4.4617e+06	2.33916e+06	3.26139e+06	613649	276729	1.60491e+06	5.47989e+06	4.04725e+06	1.83758e+06	1.45638e+06	4.32884e+06	325531	1.12882e+06	253091	529204	711106	216993	1.70032e+06	3.34578e+06	1.50215e+06	770640	231834	663428	158217	1.60502e+06	477830	1.80305e+06	187912	115927	151854	1.7492e+06	1.87638e+06	1.82937e+06
Com_98_neg	FA(16:2)	FA(16:2)	M-H	FA	16	2	C16 H27 O2	3.86123	251.202	11568.2	85682.2	55364.8	73272.9	10711.9	2234.63	31465.5	116960	81071.1	43648.3	23320.4	96073.6	1649.09	13025.9	1247.22	6796.31	11561.2	2068.62	28266.1	22994.1	22961.9	16481.8	832.734	10112.6	7326.89	25333.5	3537.45	23618	2225.09	5025.28	3285.96	28630.7	33821.1	33248.5
Com_99_neg	FA(17:0)	FA(17:0)	M-H	FA	17	0	C17 H33 O2	7.30578	269.249	65004	225155	190678	211338	39024.5	29174.6	115615	299093	107349	108915	69071.2	268772	12606	44611.7	24190	33543.4	33306.6	14440.6	54925.5	149913	48713.8	39216.9	16563.2	45608	10423.2	89389.8	30122.8	72972.3	22167.7	15923.2	11784.6	68781.4	104040	108277
Com_100_neg	FA(17:0)+CHO:(s)	FA(17:0)+CHO:(s)	M-H	FA	17	0	C18 H33 O3	2.00177	297.244	769714	1.35124e+07	1.5114e+07	2.09055e+07	1.39787e+06	586055	2.44017e+06	1.55253e+07	3.04862e+07	7.24291e+06	4.51979e+06	2.44807e+07	619264	5.52981e+06	884017	2.33093e+06	3.92768e+06	418739	2.87527e+06	5.6568e+06	2.20921e+06	2.82017e+06	457616	1.49627e+06	399924	5.59481e+06	1.72546e+06	3.83383e+06	386540	346489	303753	5.58896e+06	6.03959e+06	6.35383e+06
Com_102_neg	FA(17:1)	FA(17:1)	M-H	FA	17	1	C17 H31 O2	5.90095	267.233	82368.9	536855	316342	414936	62776	34786.7	134178	675793	505588	290507	127216	619670	17198.4	98211.2	19798.9	58941.9	78687.5	20933.3	210073	291009	139357	96149.3	24964.9	62896.9	10729.2	219740	44096.9	169587	21668.4	11095.9	10044.8	204909	207435	232413
Com_103_neg	FA(18:0)	FA(18:0)	M-H	FA	18	0	C18 H35 O2	8.27495	283.264	3.10551e+06	3.99891e+06	3.82938e+06	3.46037e+06	1.60338e+06	1.16015e+06	2.23728e+06	4.4921e+06	3.03775e+06	2.35038e+06	2.10006e+06	6.163e+06	626158	1.72478e+06	1.48828e+06	1.94405e+06	1.04413e+06	445577	2.02029e+06	5.58379e+06	1.20199e+06	1.68294e+06	762878	1.33127e+06	1.33161e+06	3.16654e+06	1.58411e+06	2.65355e+06	779331	1.29782e+06	918175	1.95862e+06	1.65891e+06	2.04092e+06
Com_104_neg	FA(18:0)+CHO:(s)	FA(18:0)+CHO:(s)	M-H	FA	18	0	C19 H35 O3	2.48497	311.259	48025.5	1.39817e+06	1.04687e+06	1.51793e+06	70078.1	32658.2	165144	1.19973e+06	2.49643e+06	443671	257612	1.72287e+06	33739.9	200575	31870.9	76230	128155	22564.1	197321	310723	135040	178764	29441.9	106781	10253.2	324392	90037.6	202324	30348.8	9770.09	17003.4	367848	414809	397348
Com_107_neg	FA(18:3)	FA(18:3)	M-H	FA	18	3	C18 H29 O2	3.82863	277.217	28127.7	374458	545728	742511	28632.8	12016	80098.9	521055	600412	189207	131343	806458	13715.4	1.11707e+06	99238.9	41710.1	940585	12602.7	158804	148162	162309	100463	12633.1	23602.5	4728.62	263182	29622.3	157493	9371.6	4745.33	5672.8	187357	218221	214799
Com_109_neg	FA(19:0)+CHO:(s)	FA(19:0)+CHO:(s)	M-H	FA	19	0	C20 H37 O3	3.16387	325.275	9215.08	394320	184063	294381	11124	7994.85	31559.5	313773	349007	60484.5	78588.4	345581	17117.9	62375.1	7503.48	13655.9	80661.5	4824.43	41700.8	28521.8	28847.9	34053.3	6242.93	22819	521.873	49994.9	17569.1	46942.6	5183.02	2013.55	2627.88	80266.4	92323.7	88254.2
Com_110_neg	FA(19:1)	FA(19:1)	M-H	FA	19	1	C19 H35 O2	7.86871	295.264	12722.5	87769.5	52223.2	78895.3	9816.53	1668.42	22972.3	95522.5	74167.8	42129.2	19207	91818.6	2219.59	17521.9	2493.46	13266.1	18315.3	5043.55	25095.5	35415.1	17744.4	20208.6	4827.99	11085.8	396.307	53471.4	8776.56	28622.3	4292.15	650.523	546.233	24146.7	28922.5	30370.5
Com_111_neg	FA(19:1)+OX:(s)	FA(19:1)+OX:(s)	M-H	FA	19	1	C19 H33 O3	2.76097	309.244	7617.97	117843	134900	218254	8224.66	2723.36	33047	126029	216054	39798	33156	147787	5813.48	28844.7	1452.31	9691.11	24501.8	3815.92	22330.6	17275	17391.2	34711.2	4863.24	15709.1	465.956	44615	8122.49	15699.8	3763.76	1447.97	2095.04	43112.4	47712.9	45856.9
Com_112_neg	FA(19:2)	FA(19:2)	M-H	FA	19	2	C19 H33 O2	6.79642	293.249	3417.85	37713	17505.1	26940.8	2073.73	3366.88	7864.98	45090.9	33571.9	10939.1	4254.07	43000.9	258.226	3354.99	6030.48	751.219	3820.23	928.42	5784.64	41691.6	2875.25	5984.74	3311.23	3433.83	5811.04	5098.63	4005.72	5763.64	540.657	368.822	3734.93	6494.42	9629.48	10465.5
Com_113_neg	FA(20:1)	FA(20:1)	M-H	FA	20	1	C20 H37 O2	8.54003	309.28	11655.2	42369	34046.8	60735.1	8740.39	2276.73	13790.7	41288.1	49749.9	25293.5	14247.9	75281.9	4353.01	13726.7	473.756	12470.8	12645.3	4200.45	10264.3	3398.27	7388.25	10880.4	2644.34	3635.72	613.818	22925.8	5744.34	19704.5	1260.47	6418.86	509.57	16498.7	16167.3	17679.9
Com_115_neg	FA(20:2)	FA(20:2)	M-H	FA	20	2	C20 H35 O2	7.48652	307.264	45469	153906	74641.3	126277	35142.3	11494.8	58093.6	155002	213949	59857.6	39073.2	271732	8398.64	33033.7	3969.37	32852.7	40589.4	13982.9	27140.1	42720.7	17625.2	31379.8	13694.6	19106.5	2202.65	38249.2	18873.3	47546	8171.17	1975.2	2897.38	36612.4	42861.2	44832.4
Com_116_neg	FA(20:3)	FA(20:3)	M-H	FA	20	3	C20 H33 O2	6.61248	305.249	58868.7	244306	132076	242186	57868.2	32605.3	116120	293922	266217	115566	63205.6	299319	23809.4	72941.4	19783.5	60888	87535.7	23554.8	46115.6	63312.2	29935.1	61950.3	22830.2	50926.5	13585.3	68182.6	32393	110933	20853.9	13110.7	16225.3	71263.8	80964.4	78768.1
Com_117_neg	FA(20:5)	FA(20:5)	M-H	FA	20	5	C20 H29 O2	3.54585	301.217	6562.21	115181	30917.3	71130.6	9493.89	11286.6	14318	74927.9	148016	18396.1	15865.5	82306.2	4843.89	32153.2	1341.17	12570.2	35386.9	3467.78	19182.6	6072.66	14733.1	12722	3519.18	4770.19	9164.45	20908.9	4192.69	19248.6	1782.35	4388.29	1827	21185.3	24541.5	22976.9
Com_119_neg	FA(21:0)+CHO:(s)	FA(21:0)+CHO:(s)	M-H	FA	21	0	C22 H41 O3	5.2081	353.306	1477.01	49571.7	26502.3	46822.1	2262.79	1486.97	2883.37	42455.6	111307	12041.2	6988.73	74898	2051.24	56128.6	444.207	2861.15	50046.5	708.216	1033.86	28898.5	3072.67	6768.55	339.689	1921.14	515.464	10247.7	1822	8376.53	290.273	282.48	2774.43	10927.7	16621	11532.7
Com_124_neg	FA(22:4)	FA(22:4)	M-H	FA	22	4	C22 H35 O2	6.72093	331.264	18095.5	102242	84373.1	131013	16888.9	5008.03	46563.1	69261	85852.1	43097.6	33567.6	119181	3645.95	48208.8	2679.44	16085.6	59773.9	4902	26922.6	21178	19909.8	25518.7	5031.25	9644.91	3483.82	34917.5	10402.7	36923.6	3378.54	4084.95	1217.23	28268.5	44120.2	32084.8
Com_125_neg	FA(22:5)	FA(22:5)	M-H	FA	22	5	C22 H33 O2	5.26883	329.249	29653.8	1.38242e+06	259286	615449	23446.1	13885.5	81939.5	518642	1.93321e+06	116612	84751.7	989941	12699.3	175331	2348.56	33377.8	230446	11799.7	147245	94012.6	100951	67307.1	10655	25417.7	4600.53	146904	16255.5	104791	8345.68	4736.69	4376.28	109269	128597	126805
Com_129_neg	FA(24:0)	FA(24:0)	M-H	FA	24	0	C24 H47 O2	13.0453	367.358	69760.1	172948	141990	255185	47242.9	16901.9	187234	207017	64740.1	103786	61299.9	293113	27492.1	20592.9	22000.7	38710.7	23086.5	7525.38	59243.2	45149.8	29568.8	52875.1	20862.8	44585.8	13366.6	121429	40378.9	132053	3690.56	12701.9	11648.7	90761.5	113774	87529.7
Com_143_neg	Hex1Cer(d18:1/22:0)	Hex1Cer(d40:1)	M+HCOO	Hex1Cer	40	1	C47 H90 N1 O10	14.5364	828.657	470668	584005	612791	516010	650694	1.37865e+06	1.18586e+06	431003	224204	661550	442779	788700	895763	272292	1.07843e+06	1.93981e+06	825904	856383	1.04383e+06	1.13817e+06	1.12189e+06	796085	837660	1.23951e+06	1.40942e+06	1.09362e+06	1.52674e+06	1.06664e+06	457172	576133	1.05441e+06	841004	851637	843885
Com_153_neg	Hex1Cer(d40:1)	Hex1Cer(d40:1)	M+HCOO	Hex1Cer	40	1	C47 H90 N1 O10	14.5843	828.657	470668	584005	612791	516010	650694	1.37865e+06	1.19091e+06	431003	224204	661550	442779	788700	895763	272292	1.07843e+06	1.93981e+06	825904	856383	1.04383e+06	1.13817e+06	1.12189e+06	796085	837660	1.23951e+06	1.40942e+06	1.09362e+06	1.53077e+06	1.06664e+06	457172	576133	1.05441e+06	841004	851637	843885
Com_154_neg	Hex1Cer(d41:1)	Hex1Cer(d41:1)	M+HCOO	Hex1Cer	41	1	C48 H92 N1 O10	14.7432	842.673	17435.6	22029.8	33240.4	30712.4	18965.7	33531.7	33368.5	20582.1	23314.6	25105.5	16583.2	31472.5	22002.8	12400.3	22932.5	65810.8	26522.5	31279.6	45296.9	74475.6	45621.9	29168.4	25313.7	43174	18377.2	52619.2	35342.5	26528.2	59469.1	13238.2	22824.7	32474.9	33222.5	32415.1
Com_156_neg	Hex1Cer(t18:1/22:0)	Hex1Cer(t40:1)	M+HCOO	Hex1Cer	40	1	C47 H90 N1 O11	14.3159	844.652	176974	156846	136224	120914	288968	455882	431391	108013	46674.6	251093	142666	204171	408140	99976.4	428746	637169	237276	264584	491557	667576	511400	197476	344744	522008	614313	278777	436416	292779	92198.1	184062	278208	290485	302823	288014
Com_157_neg	Hex1Cer(t41:1)	Hex1Cer(t41:1)	M+HCOO	Hex1Cer	41	1	C48 H92 N1 O11	14.7698	858.668	83127	175599	80018.4	144409	6495.85	184503	275070	20339.6	4768.14	183520	72937.8	68304.8	204772	17996.6	423677	342059	200411	218334	197169	270443	398317	176610	127634	210753	272166	294001	239773	164528	74614.8	86676.4	174321	271101	277512	195101
Com_173_neg	LBPA(16:0/18:2)	LBPA(34:2)	M-H	LBPA	34	2	C40 H74 O10 P1	10.5622	745.503	31088.1	15047.7	17256.7	14691.4	23366.1	23208	18647.7	11833	16227.1	17825.5	39410.9	10410.7	33785.1	54244	24718.1	30369.6	45938.6	45393.5	32538.3	9990.36	40527.5	45499.9	40785.3	24506.5	19564.5	12878.5	47436.8	30568	39320.1	24402.8	25013.2	29685.1	30335	29820.2
Com_174_neg	LBPA(16:1/16:1)	LBPA(32:2)	M-H	LBPA	32	2	C38 H70 O10 P1	10.8686	717.471	19375.9	21444.9	16783.9	21695.5	19890.3	19866.2	23607.9	17626.3	17725.8	29906.3	30750.1	18618.5	28694.5	30861	17176.1	22520.6	23776.1	12464.8	13435.7	9383.31	13223.7	17396	23463.7	19701.5	27420.3	25193.8	19572.7	29646.2	24220.6	30002.9	26791.9	23181.7	25826.5	24549.8
Com_176_neg	LBPA(16:1/18:2)	LBPA(34:3)	M-H	LBPA	34	3	C40 H72 O10 P1	11.1185	743.487	24474.4	21496.7	20925.5	23013.7	25148.5	17508.6	19718	15592	16979.4	23281.2	16327.3	11240.6	15890.1	18892.6	11332.8	16358.6	19807.9	22885.3	27970.4	9107.85	35060.8	29774	22801	22199.2	8877.61	25026.1	18103.7	18460.3	30981.5	13909.2	9364.08	18578	29167.9	22879.5
Com_182_neg	LBPA(18:0/18:2)	LBPA(36:2)	M-H	LBPA	36	2	C42 H78 O10 P1	11.7954	773.534	155748	111035	98588.2	111190	105193	158141	135533	73574.6	127070	107075	252792	99964.1	148870	287522	127433	228300	255576	373973	214960	94508.5	238822	370518	310867	142773	133293	90583.8	295980	187975	264566	174815	142874	196873	215009	212218
Com_183_neg	LBPA(18:1/18:1)	LBPA(36:2)	M-H	LBPA	36	2	C42 H78 O10 P1	11.5153	773.534	20968	21628.4	16953.3	7106.96	11907.9	39037.2	22630.2	29243.3	17670.6	12332.7	29038.2	12133.4	26448.3	48817.8	31024.3	22960.2	49510.5	61757.9	31586.5	51143.4	51899.2	27716.2	67497.7	47530.2	53849.3	11598.8	37808.5	33727	52667.9	55466.3	40687.7	25396	29297	24585.1
Com_184_neg	LBPA(18:1/18:2)	LBPA(36:3)	M-H	LBPA	36	3	C42 H76 O10 P1	10.8145	771.518	11380.4	4891.73	2660.02	2701.32	5673.98	6337.38	4467.25	2226.56	3834.22	3563.16	14823.5	1695	11052.2	15518.7	1500.74	4700.78	17467.7	32152.1	16112	13200.2	17498.1	19683.8	24640.2	7848.08	935.386	2184.33	17005	13010.2	14819.9	5510.29	6790.34	12373.5	13119.6	11275.7
Com_185_neg	LBPA(18:2/18:2)	LBPA(36:4)	M-H	LBPA	36	4	C42 H74 O10 P1	9.76977	769.503	19290.1	5950.07	5962.15	5422.77	13807.9	9652.38	4557.13	5876.05	4969.11	4109.95	10877.1	3427.68	16269.7	17657.4	7457.54	16496.7	25159.3	41969.7	13946.9	16933.2	17525.5	24577.9	40800.5	13364.3	2465.44	4013.91	34453.1	21452.3	20601.1	4560.83	12353.9	17401.8	17659	17710.2
Com_187_neg	LBPA(36:2)	LBPA(36:2)	M-H	LBPA	36	2	C42 H78 O10 P1	11.4216	773.534	15198.4	8994.45	17215.3	14175.5	16866.4	36624.9	24146.5	18507.1	8310.61	10758.4	19549	6974.38	13130.6	9765.04	28555.7	34769.1	30838.6	43125.4	16850.9	42416.3	12225.9	17468	39332.4	38710.9	74816.9	11991.1	28736.9	24327.9	21212.5	69524.7	25012.9	26194.1	16133.9	13776.5
Com_192_neg	LPA(18:1)	LPA(18:1)	M-H	LPA	18	1	C21 H40 O7 P1	3.41926	435.252	23630.2	57215.4	110123	99206.3	18462.1	14671.2	31117.9	41428.8	91863.4	111080	31918.5	51848.8	32039.3	99729.1	8266.46	16454.8	118751	15054.9	28120.1	1978.74	22846	32799.9	16120.5	13983.4	517.712	87915.3	11810.4	47164.7	8772.28	613.282	6959.38	45370.2	41888.8	33249.3
Com_193_neg	LPA(18:2)	LPA(18:2)	M-H	LPA	18	2	C21 H38 O7 P1	2.36968	433.236	37408.2	133749	194546	344248	57960.8	41126.2	76589.9	141625	131324	213111	79425	111334	61523.5	472720	67364.8	75977.7	222502	35336.2	53871	101423	96709.7	46091.1	20656	21256.5	3928.28	177619	20581.5	171988	13995.8	3333.4	16201.8	78502.3	118972	117271
Com_197_neg	LPC(15:2)	LPC(15:2)	M+HCOO	LPC	15	2	C24 H45 N1 O8 P1	2.84644	506.289	6974.2	104848	47040.7	70715.6	8922.18	5313.29	10583.4	109364	48994.1	18984.6	13577.1	100481	5044.08	27999.8	10504.1	5347.4	24255.2	1836.81	12457.7	123723	8937.4	9222.65	4276.44	7598.67	9710.45	16365.3	5184.24	11744.4	2608.03	6121.89	957.189	55827.7	45535.6	35992.7
Com_199_neg	LPC(16:1)	LPC(16:1)	M+HCOO	LPC	16	1	C25 H49 N1 O9 P1	2.02146	538.315	165924	815860	972855	1.45346e+06	105704	17413.5	315567	1.80972e+06	913432	841385	722952	1.67342e+06	26965.2	138182	25944.9	34898.9	85974.2	15843.5	532310	109793	434423	243921	18398.2	19305.1	141972	61654.4	23907.9	640543	126232	26781	71862.4	584636	611269	628677
Com_201_neg	LPC(17:1)	LPC(17:1)	M+HCOO	LPC	17	1	C26 H51 N1 O9 P1	2.36072	552.331	14518.3	113735	80206.1	108483	10984.6	10498.4	23803.8	163611	124823	66630.5	46226.6	137446	11015.8	40439.8	5087.48	16589.4	29282.3	9088.48	43284.8	81540	37268.8	19776.7	13330.4	12794.6	5991.28	45749	10859.8	47014.5	13678.4	8284.78	5034.59	48763.4	51466.4	50120.3
Com_202_neg	LPC(18:0)	LPC(18:0)	M+HCOO	LPC	18	0	C27 H55 N1 O9 P1	4.87547	568.362	837356	1.12523e+06	678614	793243	632184	530257	879882	950872	829386	853069	755364	726530	517940	3.93201e+06	644510	863630	4.0258e+06	804853	1.44968e+06	1.56201e+06	1.65874e+06	1.00443e+06	852954	1.14528e+06	1.00534e+06	623742	604331	732673	1.04331e+06	1.17091e+06	517473	964253	935131	1.0241e+06
Com_209_neg	LPC(22:4)	LPC(22:4)	M+HCOO	LPC	22	4	C31 H55 N1 O9 P1	3.00267	616.362	7007.83	28452.8	61863.4	80607.4	5698.72	3478.82	16515	73261.9	70683.5	41236.6	34880.5	93829.1	3365.31	37016.6	8280.21	5928.45	28582.7	4919.69	22759.9	23462.2	19541	9952.98	5540.67	4455.18	678.449	24600.2	3381.68	30359.3	2870.82	1358.36	671.704	28193	25103.9	32027.1
Com_212_neg	LPC(28:3)	LPC(28:3)	M+HCOO	LPC	28	3	C37 H71 N1 O8 P1	10.671	688.492	287325	254317	222476	223949	314616	307193	328528	255998	241674	304050	274985	248533	262089	248926	378591	305635	278488	248022	376030	410977	393444	242942	271567	392611	393643	265614	342885	312198	311379	422554	326617	301080	288206	280399
Com_230_neg	LPE(20:1)	LPE(20:1)	M-H	LPE	20	1	C25 H49 N1 O7 P1	5.30138	506.325	48536.6	511312	395146	537532	45794.1	26110.9	88990.8	658631	647571	209737	176324	794990	33033.6	227055	19689.5	61433.6	338381	35563.9	161646	210515	135108	90602.6	46407.2	14269.1	27457.5	238094	51509	132909	35644.1	23803.6	20105.9	217815	210561	221144
Com_235_neg	LPE(21:3)	LPE(21:3)	M-H	LPE	21	3	C26 H47 N1 O7 P1	3.4767	516.31	7878.61	66042.1	31816.1	44910.3	6220.81	4191.15	13849.1	64959.9	68102.5	60534.9	18032.3	54343.1	3729.81	13431.6	1246.14	5494.83	9997.53	2644.84	19146.6	19019.1	16369.5	9852.39	2527.61	8765.87	774.271	25950.9	4444.8	16730.2	4665.76	8022.89	1770.12	20306.2	20006.2	22640.2
Com_243_neg	LPE(24:0)	LPE(24:0)	M-H	LPE	24	0	C29 H59 N1 O7 P1	10.0495	564.403	1094.15	1669.82	2019.39	2418.6	4554.96	3347.5	2947.95	2440.66	1150.02	6669.05	1006.94	945.69	1548.97	16426.7	678.267	4532.37	28899.4	734.276	1129.02	1476.71	662.41	1871.83	461.768	337.7	1752.62	523.574	269.973	583.003	547.437	2756.54	508.827	1393.91	1676.42	1759.77
Com_259_neg	LPS(18:1)	LPS(18:1)	M-H	LPS	18	1	C24 H45 N1 O9 P1	2.49938	522.284	117365	339039	322033	393320	100145	100736	106277	416501	494585	196236	138033	346093	70624.1	153217	80477.3	119171	117907	51422.7	143506	351784	108629	101943	88298.4	72434.6	144382	151979	77906.4	133167	105925	115765	71545.6	170334	182368	188418
Com_263_neg	LPS(20:5)	LPS(20:5)	M-H	LPS	20	5	C26 H41 N1 O9 P1	1.82645	542.252	5415.43	47823.1	22830.5	27261.3	4405.8	6298.8	8051.13	25004.8	53749.8	18223.4	10921.9	23645.5	3807.57	8226.01	6380.66	5997.96	4195.45	2385.36	13460.8	60052	15736	5614.76	3889.19	2006.71	3047.6	17839.9	5392.7	8848.89	6111.07	8341.55	2933.48	12288.2	11738.4	15841.6
Com_265_neg	LPS(22:4)	LPS(22:4)	M-H	LPS	22	4	C28 H47 N1 O9 P1	2.45307	572.299	8638.79	20669.9	35976.7	40148.2	5863.4	4779.42	12748.4	35426.1	80445.2	23588	17532.4	43197.4	3655.53	13053.5	5058.2	10093.6	7005.61	3125.95	15458.4	31231.8	9858.77	10592.3	6001.54	3099.46	7593.18	17430.5	7301.39	13284.8	4757.69	7145.07	1917.02	19564.8	18807.4	18424.9
Com_271_neg	PA(18:0/16:1)	PA(34:1)	M-H	PA	34	1	C37 H70 O8 P1	11.2359	673.481	157269	133355	169773	175495	114682	184242	191385	123403	196197	187646	228721	145395	279659	243092	169803	146201	158678	125110	141048	72015.5	130135	177228	110954	125280	315347	103891	153262	165136	131819	218954	177353	167151	158847	166546
Com_285_neg	PA(22:0/18:1)	PA(40:1)	M-H	PA	40	1	C43 H82 O8 P1	14.6487	757.575	42877.7	34610.6	55868.2	60073.2	36637.4	23208	40976.4	27046.5	34500.7	23237.1	37079.8	28669.9	50442.3	34684.7	11467.7	28284.5	17056.4	48451.4	17301.1	5620.52	14396.9	20930.9	26545	32290.5	17023.9	31203.3	26664.5	25060.7	32670.2	16151.3	26925.5	30115.1	30096	30188.9
Com_288_neg	PA(22:5/25:6)	PA(47:11)	M-H	PA	47	11	C50 H76 O8 P1	11.5983	835.528	168603	132531	110577	156554	203314	257049	273615	167505	132428	150941	156711	142265	110975	149769	191511	292299	137551	133048	180179	200734	159254	131084	192865	269469	275723	256667	302730	239167	204422	269985	207244	156019	153089	179290
Com_289_neg	PA(24:0/18:1)	PA(42:1)	M-H	PA	42	1	C45 H86 O8 P1	15.3504	785.607	8594.65	6437.07	13374.3	13739.8	4969.85	395.71	11756.9	4133.27	6186.94	3881.96	5462.82	4134.58	8932.84	8510.19	1033.55	576.541	989.71	6553.42	1143.11	29.4781	371.478	3465.5	2189.96	3419.45	1540.54	2162.64	2295.81	2953.3	3296.05	2596.43	3788.7	4242.97	5815.11	5265.79
Com_293_neg	PC(12:1/16:1)	PC(28:2)	M-CH3	PC	28	2	C35 H67 N1 O7 P1	10.5299	644.466	81162.5	96275.4	84635.8	89159.9	76846.4	90937.3	51282.7	88294.6	101446	112527	196370	86148.9	392681	175946	92427.1	76243.7	104203	89575.4	47647.2	43316.1	66879.6	119521	89879.8	52472.7	181140	55382.5	128445	78052.3	59018.4	122708	86464	116172	122117	115063
Com_310_neg	PC(14:1/18:1)	PC(32:2)	M-CH3	PC	32	2	C39 H75 N1 O7 P1	13.4155	700.529	8.33824e+06	1.03682e+07	7.85375e+06	9.83274e+06	7.43554e+06	6.76703e+06	6.83282e+06	7.50059e+06	7.32776e+06	7.30094e+06	7.84043e+06	6.4812e+06	1.10508e+07	6.68433e+06	5.3272e+06	6.33118e+06	5.19711e+06	8.08639e+06	7.10374e+06	5.09941e+06	7.15418e+06	7.3261e+06	6.56104e+06	1.04659e+07	5.39898e+06	5.78447e+06	5.4727e+06	4.94456e+06	6.1493e+06	5.42463e+06	7.94673e+06	8.0633e+06	7.83565e+06	7.60587e+06
Com_312_neg	PC(14:1/18:3)	PC(32:4)	M-CH3	PC	32	4	C39 H71 N1 O7 P1	11.2471	696.497	1.21609e+06	1.0854e+06	805811	948371	816955	676724	684700	804279	792203	903901	819102	718036	1.50005e+06	500167	514733	683958	649261	1.02851e+06	1.09344e+06	350213	880549	1.17661e+06	876026	605597	422861	860817	508516	442057	743637	559079	676960	915475	974868	875067
Com_316_neg	PC(14:1/20:4)	PC(34:5)	M-CH3	PC	34	5	C41 H73 N1 O7 P1	12.2419	722.513	4.69272e+06	4.04972e+06	3.34506e+06	3.88486e+06	4.33833e+06	3.57699e+06	4.41431e+06	3.24052e+06	2.81148e+06	3.57226e+06	3.71791e+06	2.49621e+06	3.06116e+06	3.22433e+06	2.10986e+06	3.10148e+06	3.67485e+06	4.21394e+06	5.32919e+06	3.9988e+06	5.75498e+06	4.47231e+06	3.69764e+06	5.28262e+06	2.87336e+06	2.89641e+06	3.35384e+06	2.38176e+06	3.83795e+06	3.31011e+06	2.54417e+06	3.89931e+06	3.84577e+06	3.84955e+06
Com_317_neg	PC(14:1/20:5)	PC(34:6)	M-CH3	PC	34	6	C41 H71 N1 O7 P1	11.3005	720.497	234420	309679	194163	219666	239998	275585	254329	298893	145572	244135	273562	179859	374736	261316	189117	324093	239176	321814	372650	299861	423828	301371	278903	428039	200020	268652	238219	164513	303636	254997	293524	271292	266695	287793
Com_321_neg	PC(14:1/22:3)	PC(36:4)	M-CH3	PC	36	4	C43 H79 N1 O7 P1	13.2007	752.56	1.37574e+06	958437	824755	715581	1.30755e+06	1.22968e+06	1.15142e+06	914036	729512	1.02357e+06	840298	669377	920828	817666	626336	1.07192e+06	866917	1.0043e+06	909322	797323	1.05768e+06	1.06675e+06	984305	1.9125e+06	623003	807838	809279	608851	1.15115e+06	789761	1.01867e+06	1.38824e+06	1.05213e+06	1.38418e+06
Com_330_neg	PC(15:1/18:1)	PC(33:2)	M-CH3	PC	33	2	C40 H77 N1 O7 P1	13.3935	714.544	455700	476888	332115	372474	416628	404753	406751	458763	274674	328681	429349	279810	690515	384549	292739	343228	247574	406388	340778	282144	399010	349472	384567	589900	271645	345369	321042	295963	363261	286025	414720	408253	391710	392133
Com_333_neg	PC(15:1/20:4)	PC(35:5)	M-CH3	PC	35	5	C42 H75 N1 O7 P1	12.2427	736.529	285524	249493	199591	174045	267115	243411	262506	239727	169274	209612	207173	122427	235798	209335	116550	205624	216575	240323	313555	243364	349229	272921	174094	372504	142016	196984	239674	137676	236191	180712	159362	214993	229013	222342
Com_334_neg	PC(15:1/22:4)	PC(37:5)	M-CH3	PC	37	5	C44 H79 N1 O7 P1	13.1102	764.56	112347	101925	72700.9	95721.6	98722.4	81202.9	81881.3	82145.1	79317.6	74270.5	75804.5	66517.7	81919.5	64969.8	27722	65507.6	76576.2	73943	107072	37503.7	101811	113751	73502.4	115768	33139.1	58688	87465.1	42835.2	68220.8	42186.8	34127	89550.2	87590	84741.3
Com_335_neg	PC(15:1/22:4COOH)	PC(37:5COOH)	M-CH3	PC	37	5	C44 H75 N1 O10 P1	11.8497	808.513	1.72482e+06	1.40442e+06	1.36859e+06	2.2483e+06	3.23614e+06	3.47185e+06	2.89301e+06	1.32395e+06	1.12294e+06	1.94593e+06	2.17811e+06	1.48129e+06	2.04941e+06	2.19719e+06	5.29071e+06	3.17855e+06	1.27783e+06	1.59949e+06	1.95487e+06	3.46811e+06	2.71968e+06	1.19823e+06	2.89216e+06	2.47282e+06	4.19938e+06	2.60205e+06	3.36866e+06	2.63558e+06	2.47815e+06	4.64364e+06	3.53482e+06	1.59705e+06	2.07007e+06	1.80896e+06
Com_346_neg	PC(16:0/18:1CHO)	PC(34:1CHO)	M+HCOO	PC	34	1	C43 H81 N1 O11 P1	8.29748	818.555	21587.9	7465.85	16181.2	14750.9	14683.8	10910.3	7484.15	6796.43	7416.41	33331.4	15800.7	5360.94	12635.4	22638	29355.7	8781.24	31076.9	21144.4	31709.9	24095.2	35317.1	28639	18162.3	12082.8	11039.5	18836.7	21254.7	13050.8	31541.1	17999.5	13403.9	17764.6	17261.9	17420.5
Com_363_neg	PC(16:1/18:3)	PC(34:4)	M-CH3	PC	34	4	C41 H73 N1 O8 P1	10.6902	738.508	1.74443e+06	798696	1.24446e+06	1.07646e+06	1.56844e+06	1.7745e+06	1.41772e+06	835286	1.02317e+06	1.27988e+06	1.71995e+06	900515	2.18149e+06	1.74782e+06	1.92118e+06	1.7156e+06	1.45872e+06	2.38814e+06	1.54559e+06	1.20365e+06	1.85738e+06	1.98564e+06	2.35185e+06	1.18594e+06	1.57185e+06	1.82477e+06	1.98323e+06	1.66143e+06	1.91565e+06	1.81846e+06	1.82466e+06	1.55875e+06	1.61156e+06	1.59905e+06
Com_370_neg	PC(16:1/22:2)	PC(38:3)	M-CH3	PC	38	3	C45 H85 N1 O7 P1	14.9371	782.607	53902.7	59189.9	40625.1	48276.9	57883.5	59949	57822.4	50728.9	40075.1	38474.7	35875.2	43647.4	57981.3	35649.6	39760.4	63221.8	32659.2	64444.4	29553.5	16692.9	31038.4	51014.7	59689.8	65621.3	30815.4	33486.8	51904.4	33873.4	47069.6	33507.2	52197.7	49076.1	46486.4	51620.6
Com_372_neg	PC(16:1/22:4)	PC(38:5)	M-CH3	PC	38	5	C45 H81 N1 O7 P1	13.8327	778.576	574034	274439	385424	440635	530994	437368	473559	250385	275022	366542	358480	280114	261801	324443	192958	362440	374445	466047	406111	375877	481329	538959	425550	536834	219343	250428	410133	230046	334271	272444	221093	425627	373710	380334
Com_373_neg	PC(16:1/22:5)	PC(38:6)	M-CH3	PC	38	6	C45 H79 N1 O7 P1	13.2308	776.56	440265	362443	314574	365026	429371	417127	378864	312606	274507	307462	283592	243194	412365	264866	155117	370563	296431	472077	479021	371395	546496	447299	377093	715765	151227	351709	307367	201835	490458	182298	315831	398311	392772	389468
Com_375_neg	PC(16:2/16:1)	PC(32:3)	M-CH3	PC	32	3	C39 H73 N1 O7 P1	12.2219	698.513	725000	1.12663e+06	650292	521938	681821	676591	728632	928847	503450	420252	907098	632072	1.59828e+06	823746	583365	602916	342056	452880	431915	420666	732139	440532	661716	805715	575563	538869	338444	519641	428082	519249	550822	752697	485963	772709
Com_383_neg	PC(16:3/18:2)	PC(34:5)	M-CH3	PC	34	5	C41 H73 N1 O7 P1	11.5429	722.513	327398	300519	183295	238215	209837	119225	137085	214169	189171	246772	231970	168291	296067	140650	86473.8	90607.9	145138	274897	360438	60521.9	319605	312485	203630	163338	103609	158793	135758	121676	166806	157640	107333	233155	263193	221096
Com_398_neg	PC(17:3COOH/18:2)	PC(35:5COOH)	M-CH3	PC	35	5	C42 H71 N1 O10 P1	10.9622	780.482	112131	74971.5	78655	85977.6	106149	123838	111482	74670.7	91044.9	99729.7	164057	91908.5	149894	145842	131424	116462	117267	105987	132577	125893	160219	117652	115343	77448.3	205690	108820	139752	96984.8	127618	153739	146593	122677	129485	114562
Com_402_neg	PC(18:0/18:1CHO)	PC(36:1CHO)	M+HCOO	PC	36	1	C45 H85 N1 O11 P1	9.48128	846.587	23434	10288.1	18220.8	16403.4	19932.7	10966.2	9392.6	7686.69	9560.8	28909.2	14503.7	7355.38	7606.52	18285.2	26807.8	13514.9	28541.7	24530	32136.9	9273.28	42506.2	28994.5	20558.5	18571.4	6715.08	22054	18340	17382.1	38482.9	17538.8	20528	19802.6	19520.1	22173.1
Com_403_neg	PC(18:0/18:2)	PC(36:2)	M+HCOO	PC	36	2	C45 H85 N1 O10 P1	12.5895	830.592	1.75569e+07	1.76538e+07	1.41479e+07	1.40401e+07	1.69793e+07	1.47917e+07	1.68577e+07	1.76588e+07	1.58e+07	1.79107e+07	1.74476e+07	1.54893e+07	1.17336e+07	1.65859e+07	2.08265e+07	1.63814e+07	1.74622e+07	2.08276e+07	2.13369e+07	2.00838e+07	2.32375e+07	1.90853e+07	2.1817e+07	1.80379e+07	1.23729e+07	1.72259e+07	1.60113e+07	1.62834e+07	2.31879e+07	1.54341e+07	1.18387e+07	1.76192e+07	1.82422e+07	1.85336e+07
Com_434_neg	PC(18:2/19:3COOH)	PC(37:5COOH)	M-CH3	PC	37	5	C44 H75 N1 O10 P1	12.2539	808.513	840291	436086	563835	376677	957070	1.14044e+06	1.18533e+06	600515	656510	473217	1.04459e+06	691666	536684	2.09036e+06	1.46853e+06	1.09331e+06	590892	620416	704925	1.37022e+06	802160	640100	1.08474e+06	746941	1.71871e+06	1.04037e+06	1.25974e+06	828370	899128	1.75726e+06	994921	701358	655160	643304
Com_445_neg	PC(18:3/17:2COOH)	PC(35:5COOH)	M-CH3	PC	35	5	C42 H71 N1 O10 P1	10.7886	780.482	543107	287624	428320	295652	588994	656678	619710	329738	326582	507210	661559	327525	645683	584207	905566	539782	416372	523708	561773	480412	675358	513166	611963	426767	929906	522083	640217	583330	521474	997557	809220	533432	542530	532180
Com_449_neg	PC(18:3/19:3COOH)	PC(37:6COOH)	M-CH3	PC	37	6	C44 H73 N1 O10 P1	10.9244	806.498	260343	182494	240083	187981	338510	425854	311260	216789	220945	255065	301573	241246	262755	269802	390613	399433	254799	268089	290730	316266	284327	249167	352604	222530	400720	407449	352421	313691	309266	403225	398435	273799	276381	263909
Com_457_neg	PC(18:4/19:2COOH)	PC(37:6COOH)	M-CH3	PC	37	6	C44 H73 N1 O10 P1	10.5533	806.498	398029	185675	259570	205042	405945	319039	278969	204411	211039	284036	414669	195004	410990	375713	524896	325948	242540	395444	290274	230530	342028	344923	433250	280984	336763	362015	406791	399842	369587	338750	466423	332326	347180	321074
Com_464_neg	PC(19:2CHO/22:4)	PC(41:6CHO)	M-CH3	PC	41	6	C48 H81 N1 O9 P1	13.8875	846.565	114569	48394.2	67933.2	74524.4	113704	88787.6	98640.1	47190.3	51226.4	62818.9	67740.7	53734.9	49637.2	55536	34209.5	76671.3	72096.9	74186.7	77317	62531.6	89678	93687.5	80064	108199	40346.9	53878.7	84590.2	47871.5	69511.4	51336.7	45967.1	73998.7	72613.7	67328.5
Com_466_neg	PC(19:2COOH/22:2)	PC(41:4COOH)	M-CH3	PC	41	4	C48 H85 N1 O10 P1	14.4107	866.592	5272.98	8533.23	10919.8	8139.44	5032.36	5927.21	11256.4	10393.1	15112.7	6073.55	13673.6	16044	10120.8	12518.6	11554.8	25828.1	8658.1	12775.2	4111.78	8407.19	4082.33	10325.5	18896.8	6556.32	10305.1	9979.29	15229	11141.8	11291.8	3771.46	11467.3	9398.13	9456.37	9171.34
Com_469_neg	PC(19:2COOH/22:5)	PC(41:7COOH)	M-CH3	PC	41	7	C48 H79 N1 O10 P1	12.5475	860.545	75289.3	54814.4	78342.5	65270	105668	190713	182716	83095	60301.5	78772.9	107595	86420.3	95158.7	92600.6	159360	198552	106174	84706.4	99972.4	165347	122927	108802	123779	117307	127779	170434	159825	121173	122342	144782	169885	103375	104506	105225
Com_470_neg	PC(19:3CHO/20:4)	PC(39:7CHO)	M-CH3	PC	39	7	C46 H75 N1 O9 P1	11.9487	816.518	230068	179231	175054	154938	316889	291056	280204	213596	135999	161456	188873	167248	225717	149320	152424	260870	183612	191286	299666	387560	293294	185391	277372	393525	194710	205911	266251	153284	260452	242384	218373	201774	220265	211000
Com_480_neg	PC(20:0COOH/20:4)	PC(40:4COOH)	M-CH3	PC	40	4	C47 H83 N1 O10 P1	11.3477	852.576	260707	319059	262048	260511	322025	465951	344667	291872	487073	473295	369076	282234	327419	525011	358967	527030	675425	521796	486445	234706	445958	472862	356712	358623	141455	375666	458937	520867	285614	146962	266493	278532	291185	314757
Com_493_neg	PC(20:5CHO/20:4)	PC(40:9CHO)	M-CH3	PC	40	9	C47 H73 N1 O9 P1	12.6712	826.503	17364.8	14485.6	19395.1	30674.5	38684.8	42937.9	36025.2	22033.2	13050.8	19623.6	23718.1	40074.6	27869	23749.4	58310.7	52477	20524.5	18718.9	17922.5	19928.2	45908.1	15523.9	34046	33725.4	50755.3	36978.4	43513.3	27961.3	47899.2	43032	41464	21865.5	21055.6	26856.1
Com_495_neg	PC(21:5/15:0COOH)	PC(36:5COOH)	M+CH3COO	PC	36	5	C46 H79 N1 O12 P1	10.0095	868.535	69197.6	62512	73877.5	57109.3	77642.7	70759.9	60277.4	66085.9	58002.8	64642.6	108439	49604	117138	105294	76356.2	62604.7	82535.6	109863	96557.3	65579	113384	90714.5	112363	88221.6	64253.8	57242.1	72299.9	81064.9	86170.1	58847.2	81296	78655.6	89788.8	72486.5
Com_500_neg	PC(23:4/15:0COOH)	PC(38:4COOH)	M+CH3COO	PC	38	4	C48 H85 N1 O12 P1	12.1906	898.581	254518	239566	255072	201577	352188	359836	376233	304039	165802	199724	303270	218145	296935	306760	370102	384827	256795	300147	221401	354043	265953	231392	420598	414854	309374	338295	388601	411672	341094	323025	341927	273943	280730	275697
Com_502_neg	PC(24:2/19:2COOH)	PC(43:4COOH)	M-CH3	PC	43	4	C50 H89 N1 O10 P1	15.3195	894.623	106795	84041.2	165391	176116	101688	75736.3	190420	104502	90053.9	58777.4	107135	70988.4	120149	94873.3	89843.5	83370.7	49485.1	107627	37777.1	16310.8	35293.2	55171.6	95268	73291.6	70896.7	99875.6	96457.3	94717.7	92999.6	62384.5	113954	85851.6	100055	92315.2
Com_513_neg	PC(36:9CHO)	PC(36:9CHO)	M+CH3COO	PC	36	9	C46 H71 N1 O11 P1	13.6296	844.477	17665.6	19820.7	17162.3	18136.2	14227.1	12445.8	13845.1	15128.5	11893.2	44536.2	23788.2	14800.7	12650.8	12512.6	7959.76	16225.6	9755.12	21929.5	7946.78	7152.58	8447.03	13614.6	13171.9	9209.47	4706.29	9969.99	14391.8	10157.4	16381.2	3973.71	13756.1	15119.9	12603	12861.7
Com_524_neg	PC(41:4COOH)	PC(41:4COOH)	M-CH3	PC	41	4	C48 H85 N1 O10 P1	14.6535	866.592	324968	277449	399730	401073	341255	250326	367785	280089	291354	219665	307339	257799	351648	302859	244416	339943	168148	313995	145256	77530	86426.8	212183	264890	291560	170554	278626	294869	259492	304630	230137	315621	276827	237732	254460
Com_526_neg	PC(41:9COOH)	PC(41:9COOH)	M-CH3	PC	41	9	C48 H75 N1 O10 P1	10.8893	856.513	10662.2	19961.5	17482.8	10034.2	15859.6	14300.5	15732.2	22723	12016.6	6759.4	10827.3	11689.4	14322.9	14114.7	8346.27	34070.4	8831.87	4528.15	9112.39	5918.39	21096.8	14529.2	14535.9	41521.7	10292.2	14337.8	16482	17724.5	17318.4	9892.76	37309.5	16795.4	19555.1	14982.2
Com_534_neg	PE(14:1/16:1)	PE(30:2)	M-H	PE	30	2	C35 H67 N1 O7 P1	10.5328	644.466	78399.7	95481	82297.7	90147.3	76881.6	93255.6	75417.1	83573.5	98153.9	129470	209366	86517.6	367774	194257	91382.7	80244.4	97092.4	97343.2	60400.4	43425.3	70208.5	123875	84864.3	52756	173317	50628.6	121534	69512.8	50030.6	123218	87938.3	113482	111575	111622
Com_539_neg	PE(15:0/16:1)	PE(31:1)	M-H	PE	31	1	C36 H69 N1 O8 P1	10.5235	674.477	86150.7	77958.8	107269	101939	79267.6	92238.2	106077	70107	123870	116576	232450	111593	182794	218122	100542	117644	105122	109314	66350.2	23386.7	79818.9	133118	95996	63938.8	157853	94274.6	103517	98102.8	82286.9	124458	113353	112689	122352	119615
Com_561_neg	PE(16:1/16:0)	PE(32:1)	M-H	PE	32	1	C37 H73 N1 O7 P1	13.045	674.513	122942	185775	170656	193797	134768	73611.1	177036	141264	52736.8	64002.4	96402.8	91468.1	160897	59452.2	84602.3	149574	96318	189829	78213.9	47085.4	78964.1	103559	216024	181518	62401.1	114230	118346	95318.5	45892.9	33694.8	147607	134247	139923	146069
Com_564_neg	PE(16:1/17:1)	PE(33:2)	M-H	PE	33	2	C38 H71 N1 O8 P1	10.6409	700.492	149314	101349	134527	105599	142344	196937	206857	88653.4	167985	160355	248768	117649	292087	254153	228198	172731	175494	215310	118624	79134.4	153806	186384	203961	142303	252198	126021	172689	173883	164740	210681	201148	218956	196414	198663
Com_567_neg	PE(16:1/18:3)	PE(34:4)	M-H	PE	34	4	C39 H69 N1 O8 P1	9.67335	710.477	25192.9	18740	20932	16004.2	19846.9	28341.9	20742.7	15395.5	22739	22442.3	32762.7	19518.1	30338.3	41618.2	27958.5	29448.8	33823.1	30060	42196.4	6764.21	38174.6	36053.2	25747.2	20088.7	17898.9	25967.9	24890.2	23193.2	30269.1	19745.7	25035.4	28794.1	26573	25341
Com_571_neg	PE(16:1/20:5)	PE(36:6)	M-H	PE	36	6	C41 H71 N1 O7 P1	11.0701	720.497	236191	312469	203574	192895	214038	347474	255194	270917	206026	247099	245530	193522	356162	216150	189242	344588	238609	327697	384882	316729	437015	298880	265068	401863	183984	264531	221969	162506	303820	282639	335438	263139	279992	253263
Com_576_neg	PE(16:1/22:4)	PE(38:5)	M-H	PE	38	5	C43 H77 N1 O7 P1	12.7753	750.544	2.30861e+06	1.38348e+06	1.73867e+06	1.96364e+06	2.31858e+06	1.79086e+06	2.16392e+06	1.37218e+06	1.28178e+06	1.62021e+06	1.55442e+06	1.29767e+06	1.30581e+06	1.43469e+06	933128	1.79721e+06	1.78966e+06	1.88831e+06	1.83222e+06	1.92927e+06	2.03642e+06	2.19191e+06	1.92933e+06	2.60851e+06	1.46053e+06	1.3618e+06	1.99727e+06	1.30557e+06	1.77684e+06	1.66216e+06	1.34159e+06	1.77552e+06	1.92465e+06	1.91169e+06
Com_577_neg	PE(16:1/22:5)	PE(38:6)	M-H	PE	38	6	C43 H75 N1 O7 P1	12.4438	748.529	376949	305424	306800	299238	351091	375136	382258	313878	244318	278165	301704	224794	310275	246353	190531	347912	283267	361740	378934	310342	386704	387622	342370	534209	187322	283133	321833	234223	395316	268043	301515	323557	339253	334829
Com_579_neg	PE(16:2/18:2)	PE(34:4)	M-H	PE	34	4	C39 H71 N1 O7 P1	10.8638	696.497	1.15206e+06	1.07366e+06	807469	996566	839943	717031	683103	767227	764276	905567	822753	712457	1.42645e+06	783306	463305	604986	643747	1.06628e+06	1.07433e+06	349228	957728	1.11946e+06	876292	642836	421268	826483	514765	546913	767426	554326	667960	939771	962016	855386
Com_580_neg	PE(16:2/20:4)	PE(36:6)	M-H	PE	36	6	C41 H71 N1 O7 P1	10.9125	720.497	29810.5	37940.6	24438.1	24292.3	40571.5	35058.2	29965	29969.6	30106.9	30421.4	34925.8	24143.4	48051.9	30499.9	61914.4	28220.7	35792.9	42403.8	59237.8	76335.6	67096.2	49551.4	39044	50735.1	14985.8	31468.1	30903.7	20886.2	36419.6	24665.9	23814.7	35334.1	34208.9	38462.4
Com_597_neg	PE(17:1/21:3COOH)	PE(38:4COOH)	M-H	PE	38	4	C43 H75 N1 O10 P1	11.8668	796.513	160390	127635	148498	107811	188452	217014	172346	148344	115910	138427	173265	128840	177316	161246	181821	225912	95062.9	182452	139711	168271	179576	144178	233380	194066	187787	203656	228072	195586	205371	208656	202130	159780	176912	164676
Com_598_neg	PE(17:1/21:4COOH)	PE(38:5COOH)	M-H	PE	38	5	C43 H73 N1 O10 P1	11.0636	794.498	24613.5	19959	25828.9	22761.2	29700.9	35265.8	26286.1	20862	21321.7	23479.4	25385.5	24618	21550.5	26355.6	19121.7	34366.2	25236.6	25823.6	30850.3	11168.4	26714.7	26110.7	29258	23099.6	28961.1	40473.6	37682.9	26166.1	27063.6	44214.4	36485.3	23304.4	28553.7	25411.3
Com_618_neg	PE(18:0/21:4COOH)	PE(39:4COOH)	M-H	PE	39	4	C44 H77 N1 O10 P1	12.6688	810.529	3.81753e+06	2.75125e+06	4.53704e+06	1.66718e+06	6.26642e+06	7.8311e+06	5.71604e+06	4.24932e+06	2.89447e+06	3.81577e+06	4.57638e+06	3.77025e+06	3.50322e+06	3.60295e+06	1.23818e+07	7.63029e+06	3.34769e+06	3.83232e+06	2.16251e+06	1.05871e+07	3.72015e+06	3.17592e+06	5.25798e+06	4.35633e+06	8.64448e+06	6.42006e+06	7.15223e+06	5.80299e+06	5.52865e+06	9.70266e+06	7.65712e+06	3.96881e+06	3.72396e+06	4.60524e+06
Com_625_neg	PE(18:1/16:0)	PE(34:1)	M-H	PE	34	1	C39 H77 N1 O7 P1	14.1158	702.544	62194.6	60957.8	57293.6	58173.6	93706.7	66975.3	107029	49760.3	12019.6	29888	47316.7	40095.5	63683.5	28708.3	71286	125193	44843.5	92504	34949.2	143763	38763.9	39846.1	102559	110322	48387.5	50837.1	70181.5	51622.2	24780.4	23187.8	74492.3	55723.3	59786.7	61477.3
Com_626_neg	PE(18:1/16:1)	PE(34:2)	M-H	PE	34	2	C39 H75 N1 O7 P1	13.4492	700.529	8.29169e+06	9.93544e+06	7.72956e+06	9.79977e+06	7.56073e+06	6.6921e+06	7.08706e+06	7.62925e+06	7.55631e+06	7.23065e+06	7.86095e+06	6.39356e+06	1.14806e+07	6.84359e+06	5.30964e+06	6.18829e+06	5.22965e+06	8.12931e+06	7.53823e+06	4.96626e+06	7.16128e+06	7.6312e+06	7.03628e+06	1.06822e+07	5.59886e+06	5.79302e+06	5.46334e+06	4.82526e+06	6.38916e+06	5.43534e+06	7.94643e+06	8.06405e+06	8.14152e+06	8.27587e+06
Com_628_neg	PE(18:1/18:1CHO)	PE(36:2CHO)	M-H	PE	36	2	C41 H75 N1 O9 P1	8.79665	756.518	40411.4	4611.17	15874.8	10213.7	39472.9	36529.8	11984.5	4061.89	5838.86	31876.1	18392.6	4266.8	23061.7	22259.1	110791	27468.8	40929.9	41840.5	37020.1	40243.2	48198.4	42648.9	40952.8	26219.3	14996.1	27015.5	38003.2	22604.4	58832.4	22969	26059.4	25077.2	27501.1	26986.7
Com_629_neg	PE(18:1/18:1COOH)	PE(36:2COOH)	M-H	PE	36	2	C41 H75 N1 O10 P1	7.59953	772.513	19975.7	5132.9	11758.8	9670.84	21980.4	15063.5	5459.16	3128.06	5469.3	27331.3	9605.73	4129.36	9749.51	10582.5	30299	11036.1	16974.8	20467.2	20356.2	13812.9	23461.5	23905.2	18199.4	14284.1	3435.7	12825.9	16379.4	12709.7	27218.9	6771.98	10695.8	16198.7	20409.6	17059.6
Com_638_neg	PE(18:1/20:3)	PE(38:4)	M-H	PE	38	4	C43 H79 N1 O7 P1	13.5988	752.56	1.39886e+06	749583	785024	820811	1.2552e+06	1.23745e+06	993644	954626	633580	1.05397e+06	843811	671928	826030	823808	637254	1.00891e+06	822555	977159	935142	818679	970686	1.52091e+06	914546	1.97009e+06	650100	825585	781491	582768	1.18017e+06	748529	1.04042e+06	1.39858e+06	999489	1.04551e+06
Com_657_neg	PE(18:2/21:4COOH)	PE(39:6COOH)	M-H	PE	39	6	C44 H73 N1 O10 P1	10.5533	806.498	397408	185103	261426	204773	388161	311832	271671	206115	209343	285621	418097	195067	411297	376984	548753	301545	273556	397145	291552	220377	341134	340781	431431	278594	314992	355774	407614	403276	365596	321340	472351	333302	345967	320954
Com_665_neg	PE(18:3/19:3COOH)	PE(37:6COOH)	M-H	PE	37	6	C42 H69 N1 O10 P1	9.52557	778.466	12492.5	7926.84	11019.2	9852.82	9914.72	12723.4	9196.59	5960.41	9688.88	9953.31	16220.4	7352.45	25481.6	17757.2	12930.5	14384.7	17689.6	20412.9	11236.5	5751.72	13628.9	21117.4	18870.1	6461.81	9939.07	16986.7	15428.6	16245	13248.6	13810.4	16678.1	15000.4	15360.4	15153.6
Com_667_neg	PE(18:3/21:4COOH)	PE(39:7COOH)	M-H	PE	39	7	C44 H71 N1 O10 P1	10.0948	804.482	6555.52	5931.98	11249.4	8204.09	12485.6	17063	15459.1	4312.26	20295.8	7384.62	22623.2	18939.5	13271.2	14759.5	15482.1	14180.3	21180.9	8948.8	48728.5	9566.44	3929.03	14399.2	13496.8	5746.5	16612.4	10404.5	11218.6	9684.43	6208.99	8708.92	13463.9	4231.03	5295.88	5469.25
Com_675_neg	PE(19:1COOH/23:1)	PE(42:2COOH)	M-H	PE	42	2	C47 H87 N1 O10 P1	14.11	856.607	86375.7	67832.5	89100.5	110381	68480.8	50605.3	69047.7	54629.6	81320.2	47054.8	58997.2	66403.4	57244.2	62752.3	20219	47123.6	39588	72948.4	31322.6	7246.48	26313.7	48214.2	58859.2	55854.7	30643.2	79835.9	56466.2	55680	72990.6	31982.7	53022.7	45714.6	59266.2	59274.5
Com_678_neg	PE(19:2CHO/22:5)	PE(41:7CHO)	M-H	PE	41	7	C46 H75 N1 O9 P1	11.9588	816.518	230690	179753	167182	157968	320195	288639	283874	207777	127818	154254	186796	167600	226744	164475	158583	259392	189562	183005	281364	384690	293371	184057	268305	384987	194542	220716	265783	154823	271324	245396	218514	216636	213912	210120
Com_680_neg	PE(19:3COOH/18:2)	PE(37:5COOH)	M-H	PE	37	5	C42 H71 N1 O10 P1	10.4643	780.482	115951	60966.8	93508.5	76063.1	110363	142234	109852	74588.8	91363.3	89386.1	140553	87092.7	160007	151867	115547	119506	154784	129734	132355	126841	159792	111166	113631	82823	190297	108564	98842	96731.5	108925	200100	153197	130483	112805	101285
Com_693_neg	PE(21:2CHO/18:1)	PE(39:3CHO)	M-H	PE	39	3	C44 H79 N1 O9 P1	14.1206	796.55	541898	494488	461537	474345	559719	504079	444576	523861	327872	373906	448711	361005	531307	319291	324760	501675	229174	459631	419549	381539	464061	396363	528201	748820	283307	418540	351282	304529	472272	287168	563890	446972	480927	468157
Com_695_neg	PE(21:2CHO/20:4)	PE(41:6CHO)	M-H	PE	41	6	C46 H77 N1 O9 P1	13.1682	818.534	409545	264372	258741	261273	444609	411124	357741	249165	168442	266659	254418	169415	182749	226430	167238	280700	246095	284235	381272	353190	423083	311624	310229	523622	204619	257026	276470	208587	356059	261824	234114	299228	308361	286175
Com_696_neg	PE(21:2CHO/22:4)	PE(43:6CHO)	M-H	PE	43	6	C48 H81 N1 O9 P1	13.8928	846.565	113276	45469	70982.5	77445.3	104753	88964.2	94598.1	46614.9	53060	63571.8	65197.8	54042.6	49870.7	59592.6	27486.9	72567.3	71566.3	74845.3	77136.7	62460.1	89497.6	91521.8	81771.6	111316	40391.2	55468.3	80007.9	42882.1	74204	51395.7	49185.8	75956.9	73549.7	67256.3
Com_697_neg	PE(21:2CHO/22:5)	PE(43:7CHO)	M-H	PE	43	7	C48 H79 N1 O9 P1	13.2505	844.55	74088.6	47792.9	45270.3	47257.2	75447	81094.6	63610.6	52026.4	35432.5	44922.2	47846.9	33116.2	58568.2	39189.1	26466.9	71683.3	44890.3	54875.5	77718.5	66982	88177.6	58781.8	66013.8	116758	25959.2	60758.7	56744.4	33855.7	78534.9	33437.1	60884.7	56359.9	62617.5	61464.4
Com_706_neg	PE(21:4COOH/22:0)	PE(43:4COOH)	M-H	PE	43	4	C48 H85 N1 O10 P1	14.6034	866.592	324232	113445	433987	293866	268336	235441	365651	287937	280998	184498	181260	246657	378111	306948	228930	138430	163155	291654	103661	75318.8	63969.7	191252	161583	178706	114163	272134	280113	242911	302773	227953	304303	270969	196256	187403
Com_713_neg	PE(23:0/18:2)	PE(41:2)	M-H	PE	41	2	C46 H87 N1 O8 P1	15.0836	812.617	16381.6	11720.1	15520.5	13549.1	15377	10120.2	16339.2	11506.8	11410.5	13133.5	13915.8	11783.9	9740.47	8789.3	8690.85	12887.5	3334.62	18253.9	5965.06	8318.27	5990.8	14218.4	19973.3	5915.18	8670.41	20571.9	13130.8	12816.1	14925.4	8449.38	10333.1	14566.4	14143	13554.4
Com_714_neg	PE(24:0/18:2)	PE(42:2)	M-H	PE	42	2	C47 H89 N1 O8 P1	15.388	826.633	20107.7	19045.8	20889.9	21321.4	20099.8	15860.7	32670.7	17563.3	12674.3	17018.6	22574.1	15148.4	22823.7	13768.1	31740.1	16859.1	4479.5	29511.4	9800.02	12112.8	10914.3	23169.1	27388.7	12353.9	14513.7	19111.3	16217.7	16376.2	22846.5	11727.8	17805.1	24249.8	19744.9	20765.7
Com_727_neg	PG(18:0/18:2)	PG(36:2)	M-H	PG	36	2	C42 H78 O10 P1	11.5386	773.534	144285	112210	94773.2	115462	105073	159466	135468	73650.2	128894	105740	244878	92176.4	141076	279453	124411	220364	250362	398153	207561	93897.8	254090	371634	312670	142287	133452	86195.1	300283	187547	268502	177986	148083	200900	213965	211348
Com_739_neg	PI(16:0/18:2)	PI(34:2)	M-H	PI	34	2	C43 H78 O13 P1	10.2728	833.519	811223	822192	1.11703e+06	903870	693663	737783	828615	675796	879717	822375	1.35401e+06	797797	1.53901e+06	1.51509e+06	1.45553e+06	642562	1.10507e+06	926153	1.21131e+06	857999	1.22716e+06	1.07733e+06	779219	621501	1.2143e+06	721905	929370	1.08908e+06	757749	957647	1.1436e+06	1.01089e+06	963030	1.00963e+06
Com_753_neg	PI(18:0/16:1)	PI(34:1)	M-H	PI	34	1	C43 H80 O13 P1	11.2429	835.534	4.75723e+06	2.64104e+06	6.87353e+06	5.03212e+06	1.81297e+06	3.56823e+06	4.97959e+06	2.34917e+06	1.72302e+06	3.8697e+06	2.94987e+06	1.24641e+06	5.09812e+06	3.21048e+06	2.53441e+06	2.28089e+06	4.16793e+06	5.47021e+06	6.73152e+06	1.09053e+06	3.32132e+06	3.87837e+06	778189	611728	2.09825e+06	2.19243e+06	52045.7	2.2066e+06	3.10298e+06	1.43373e+06	954992	3.06164e+06	4.70632e+06	3.79497e+06
Com_758_neg	PI(18:0/18:3)	PI(36:3)	M-H	PI	36	3	C45 H80 O13 P1	10.744	859.534	513082	560502	584395	608239	451002	505290	458509	500307	618410	495945	652423	585446	614955	700107	683444	665634	607075	658525	644196	571446	587255	655945	703396	385855	446214	679405	586563	614664	589913	477598	495712	592688	579034	596012
Com_764_neg	PI(18:0/20:4)	PI(38:4)	M-H	PI	38	4	C47 H82 O13 P1	11.3433	885.55	9.11115e+06	1.1023e+07	9.09802e+06	9.51459e+06	7.37427e+06	7.09036e+06	7.44947e+06	9.3899e+06	8.19916e+06	6.86975e+06	7.66584e+06	6.56384e+06	3.91939e+06	8.29301e+06	4.10762e+06	6.16011e+06	9.96491e+06	8.26936e+06	1.22711e+07	9.09136e+06	1.17663e+07	1.13169e+07	7.63256e+06	6.25113e+06	4.57471e+06	6.78851e+06	7.93129e+06	8.41198e+06	8.88554e+06	6.19633e+06	4.58419e+06	8.21705e+06	8.37582e+06	8.24522e+06
Com_766_neg	PI(18:0/21:3)	PI(39:3)	M-H	PI	39	3	C48 H86 O13 P1	12.4645	901.581	443762	517767	399569	385204	400920	442233	450218	463975	389535	551686	333690	285953	305086	326616	289918	514798	388692	435338	302790	294136	308224	412580	394727	625541	213816	460571	318700	382092	622415	246465	327801	437349	383508	411181
Com_767_neg	PI(18:0/22:1)	PI(40:1)	M-H	PI	40	1	C49 H92 O13 P1	14.2549	919.628	6517.41	11287.1	27144.7	23515.7	6963.59	5876.99	8328.17	10304.1	27263.8	16767.3	16326.7	28360.9	29847.4	16177.7	9881.46	29348.7	11336.4	16455.4	2959.9	11007.2	2461.33	12648.1	15466.7	4783.11	8510.27	16696.1	17907.6	18423.2	5191.96	1295.5	23571.3	16211.8	18153.1	17315.8
Com_774_neg	PI(18:1/18:2)	PI(36:3)	M-H	PI	36	3	C45 H80 O13 P1	10.6213	859.534	1.03245e+06	1.10923e+06	964456	1.21479e+06	685431	655516	678058	967258	1.3801e+06	933189	1.45958e+06	1.08571e+06	1.53491e+06	1.47683e+06	987197	694795	1.32859e+06	778361	1.38907e+06	953520	1.21547e+06	1.20104e+06	865959	641135	915562	1.05151e+06	992363	1.05534e+06	693104	794100	1.0482e+06	1.06632e+06	1.19456e+06	840235
Com_778_neg	PI(18:1/20:4)	PI(38:5)	M-H	PI	38	5	C47 H80 O13 P1	10.4003	883.534	639254	618985	628525	663091	513907	403418	511713	526041	617202	391736	603224	503325	429348	603362	386599	417940	649147	650826	842883	605522	896558	698977	555929	389554	324445	526787	475979	567813	496834	394182	435249	605157	605228	498765
Com_811_neg	PS(18:0/24:6)	PS(42:6)	M-H	PS	42	6	C48 H81 N1 O10 P1	13.2655	862.56	74174.9	74993.4	79632.2	59198.4	73958.1	63243	76037.2	71003.8	70428.6	108852	60143.4	61689	85207.3	68287	54834	91420.5	70599.3	74475.8	34469.7	77831.3	41485.9	83775.2	77492.3	84789.9	57793.2	94946.9	99912.4	102330	84273.7	82975.7	80516.9	65881.4	67244.2	79729.1
Com_816_neg	PS(18:1/20:3)	PS(38:4)	M-H	PS	38	4	C44 H77 N1 O10 P1	11.0977	810.529	300006	234351	166010	156813	179611	187935	190679	114578	272554	281011	187182	140703	262721	263763	234987	215378	174645	286679	355620	224991	334121	337622	203256	180044	199372	186139	229802	261984	238712	206251	302410	282057	294673	288445
Com_818_neg	PS(18:1/22:5)	PS(40:6)	M-H	PS	40	6	C46 H77 N1 O10 P1	10.1242	834.529	90791.3	79145.2	87155.9	72774.6	82127.4	75486.4	76795	56382.7	110203	70766.9	105087	90231.7	130029	83682.1	116608	108730	125388	97697.6	137588	68432	183277	116829	82164.6	54339.5	74219.6	93592.2	76641.4	87966.1	74750.7	84226.3	147784	99349.1	110368	100045
Com_824_neg	PS(18:2/20:4)	PS(38:6)	M-H	PS	38	6	C44 H73 N1 O10 P1	10.5461	806.498	395166	185581	262645	205640	407601	319386	272405	205447	209695	282595	415662	192135	410888	376628	552971	329901	277633	394772	290625	225637	339431	342399	436140	279899	331954	353867	408455	395999	370586	347238	468363	333436	347138	322521
Com_825_neg	PS(18:2/26:3)	PS(44:5)	M-H	PS	44	5	C50 H87 N1 O10 P1	14.9709	892.607	79175	57514	105205	111559	61918.3	30207.9	58280.4	56317.6	56570.2	40837.1	70029.8	42673	75826.3	71576.7	63780.5	56940	30322.6	67319.7	21850.3	5561.21	23449.7	36028.8	31916.5	27953.5	37061.6	74108.7	71128.4	40746.9	57269.3	45779.4	57295.9	68408.7	50313.2	40772.9
Com_827_neg	PS(19:0/18:1)	PS(37:1)	M-H	PS	37	1	C43 H81 N1 O10 P1	13.3078	802.56	298512	319202	278218	316623	238673	209792	270878	265446	258687	199286	229061	251346	228847	214251	126530	276080	227891	350336	252060	124033	191813	279331	263655	322702	168230	300126	230363	230582	315370	132118	224428	255287	270599	262369
Com_840_neg	PS(21:0/20:4)	PS(41:4)	M-H	PS	41	4	C47 H83 N1 O10 P1	14.2661	852.576	65696.6	35456.5	56432.7	62782.8	82543.2	57187.6	69675.7	43289.3	53236	38135.2	57969	62599.9	47216	58502.6	18728	65329.5	30721	39136.8	29598.3	9316.14	24425.4	35461.9	59258.5	51499.9	29538.1	66220.7	66481.9	47953.1	68230.3	46100.5	54233	42995.5	39376.4	56956.4
Com_844_neg	PS(22:0/18:3)	PS(40:3)	M-H	PS	40	3	C46 H83 N1 O10 P1	13.6546	840.576	49933.4	66204.1	84857	62410.7	27662.6	38893.6	80270	39872.8	87941.1	98114.2	64709.2	83960.9	98574.6	90071.1	52767.5	106238	67872	97671.9	27159.1	6868.48	23692.7	71469.5	72508.6	53229.8	67587.9	62697.9	87253.8	69380.2	42999.4	68769.1	75458	41535.8	40267.3	65241.9
Com_845_neg	PS(22:0/20:4)	PS(42:4)	M-H	PS	42	4	C48 H85 N1 O10 P1	14.6672	866.592	323943	275580	426578	375726	335698	252356	366711	269856	290061	213425	274986	258292	379332	307052	218011	356384	155083	327952	123440	77083.9	118590	196153	294549	265746	234678	289882	293810	229583	302708	228462	293263	272259	268867	241614
Com_852_neg	PS(23:0/20:5)	PS(43:5)	M-H	PS	43	5	C49 H85 N1 O10 P1	14.4961	878.592	92689	61018.4	106954	92418.6	84847.7	54248.9	88206.4	57332.3	74771.9	66777.8	71085.7	72611.6	72233.1	75346.3	39022.5	71129.6	45618.7	71264.7	28763.5	9780.54	30672.9	56552.6	68229.4	30065.1	44632.4	119462	85719.1	66008	71644.3	58050.7	63715.1	69281.6	66946.1	60010.7
Com_857_neg	PS(24:0/20:5)	PS(44:5)	M-H	PS	44	5	C50 H87 N1 O10 P1	14.8738	892.607	159192	120633	203203	201848	157710	102350	158815	119299	145610	118290	158468	111224	173550	160220	139204	107128	75088.1	133385	52820.6	5562.52	48690.7	97932.1	112717	66295.7	84726	166228	134782	108257	132124	110388	143096	119406	118870	123082
Com_863_neg	PS(25:3/18:2)	PS(43:5)	M-H	PS	43	5	C49 H85 N1 O10 P1	14.5949	878.592	58613	26395.1	75141.5	39521.7	47252.9	28299.2	26634.7	31733.1	37688.1	37929.6	40478.7	41212.4	31537.6	33835.3	21895.5	28319	29110	27732.9	17795.3	5901.71	16508.7	30093.9	35765	15177.5	27877.6	64851.8	39180.9	27824.5	29100.8	29715.6	35365.1	36670.3	32628.1	32242.4
